# Supplementary material for: Genome‐wide genotyping of a novel Mexican Chile Pepper collection illuminates the history of landrace differentiation after Capsicum annuum L. domestication
Source: Evol Appl. 2018 Jul 11;12(1):78–92. doi: 10.1111/eva.12651 (PMC6304684; doi:10.1111/eva.12651)
Supplement: Supplementary file 10 [file EVA-12-78-s011.xlsx]

## Sheet: pepCol2013GhSampIDs.csv
	State:	OAXACA
Greenhouse Plant ID	Location	Sample ID	Species	Fruits	Leaves	Seeds	Region	Village	Local name	Growth environment of accession:	Main use (fresh/dry)	Notes
219[-#]	La Tortolita	CanTorto3	C. annuum			X	COAST	La Tortolita, Santiago Astata
218	Rancho Llano	CanRan3B	C. annuum	X			COAST	Rancho Lllano, Tehuantepec	GUIÑA DAHNI	Plantation	Dry	irrigation channels
217	Rancho Llano	CanRan1B	C. annuum	X			COAST	Rancho Lllano, Tehuantepec	PAYASO	Milpa	Fresh	irrigation channels
216	Abasolo	CanAbasolo2	C. annuum			X	CENTRAL VALLEYS	Abasolo	CHILE DE AGUA	Milpa	fresh
215	Abasolo	CanAbasolo1	C. annuum			X	CENTRAL VALLEYS	Abasolo	CHILE DE AGUA	Milpa	fresh
191	Paraje Coatequillas	CanEjutla3	C. annuum	X	X		CENTRAL VALLEYS	Paraje Coatequillas, Ejutla de Crespo	CHILE DE AGUA	Plantation	Fresh
190	Paraje Coatequillas	CanEjutla1	C. annuum			X	CENTRAL VALLEYS	Paraje Coatequillas, Ejutla de Crespo	CHILE DE AGUA	Plantation	Fresh
189	Paraje Coatequillas	CanEjutla2	C. annuum			X	CENTRAL VALLEYS	Paraje Coatequillas, Ejutla de Crespo	CHILE DE AGUA	Plantation	Fresh
188	Santa Lucía	CanSLucía1	C. annuum	X			CENTRAL VALLEYS	Santa Lucía Miahuatlán	TUSTA		Fresh-Dry
187	San Baltazar	CanSnBalta1	C. annuum	X			CENTRAL VALLEYS	San Baltazar Loxicha	TUSTA		Fresh-Dry
186	San Pablo Coatlán	CanSPablo3	C. annuum	X			CENTRAL VALLEYS	San Pablo Coatlán, Los Coatlanes	TAVICHE	Milpa	Dry	local commerce between communities
185	San Pablo Coatlán	CanSPablo10	C. annuum	X			CENTRAL VALLEYS	San Pablo Coatlán, Los Coatlanes	TUSTA	Milpa	Dry	local commerce between communities
184	San Pablo Coatlán	CanSPablo7	C. annuum	X			CENTRAL VALLEYS	San Pablo Coatlán, Los Coatlanes	TAVICHE	Milpa	Dry	local commerce between communities
183	San Pablo Coatlán	CanSPablo6	C. annuum	X			CENTRAL VALLEYS	San Pablo Coatlán, Los Coatlanes	TAVICHE	Milpa	Dry	local commerce between communities
182	San Pablo Coatlán	CanSPablo5	C. annuum	X			CENTRAL VALLEYS	San Pablo Coatlán, Los Coatlanes	TAVICHE	Milpa	Dry	local commerce between communities
181	San Pablo Coatlán	CanSPablo4	C. annuum	X			CENTRAL VALLEYS	San Pablo Coatlán, Los Coatlanes	TAVICHE	Milpa	Dry	local commerce between communities
180	San Pablo Coatlán	CanSPablo2	C. annuum	X			CENTRAL VALLEYS	San Pablo Coatlán, Los Coatlanes	DE ÁRBOL	Backyard	Fresh
179	San Pablo Coatlán	CanSPablo1	C. annuum	X			CENTRAL VALLEYS	San Pablo Coatlán, Los Coatlanes	TUSTA	Backyard	Fresh-Dry
177	Santa Cruz Nexila	CanStaCruz19	C. annuum	X	X		CENTRAL VALLEYS	Santa Cruz Nexila, Sola de Vega	CHILE DE AGUA	Plantation	Fresh	open field
174	Santa Cruz Nexila	CanStaCruz15	C. annuum	X	X		CENTRAL VALLEYS	Santa Cruz Nexila, Sola de Vega	CHILE DE AGUA	Plantation	Fresh	open field
173	Santa Cruz Nexila	CanStaCruz14	C. annuum	X	X		CENTRAL VALLEYS	Santa Cruz Nexila, Sola de Vega	CHILE DE AGUA	Plantation	Fresh	open field
170	Santa Cruz Nexila	CanStaCruz11	C. annuum	X	X		CENTRAL VALLEYS	Santa Cruz Nexila, Sola de Vega	CHILE DE AGUA	Plantation	Fresh	open field
169	Santa Cruz Nexila	CanStaCruz6	C. annuum	X	X		CENTRAL VALLEYS	Santa Cruz Nexila, Sola de Vega	CHILE DE AGUA	Plantation	Fresh	open field
168	Rosedal	CanRose10B	C. annuum	X	X		COAST	Rosedalito, campo de "El Mojarra"	COSTEÑO ROJO	Plantation	Dry	used for salsa
167	Rosedal	CanRose9B	C. annuum	X	X		COAST	Rosedalito, campo de "El Mojarra"	COSTEÑO ROJO	Plantation	Dry	Failed quality control, removed from analysis
166	Rosedal	CanRose8B	C. annuum	X	X		COAST	Rosedalito, campo de "El Mojarra"	COSTEÑO ROJO	Plantation	Dry	used for salsa
165	Rosedal	CanRose7B	C. annuum	X	X		COAST	Rosedalito, campo de "El Mojarra"	COSTEÑO ROJO	Plantation	Dry	used for salsa
164	Rosedal	CanRose6B	C. annuum	X	X		COAST	Rosedalito, campo de "El Mojarra"	COSTEÑO ROJO	Plantation	Dry	used for salsa
163	Rosedal	CanRose11B	C. annuum	X	X		COAST	Rosedalito, campo de "El Mojarra"	COSTEÑO ROJO	Plantation	Dry	used for salsa
162	Rosedal	CanRose2B	C. annuum	X	X		COAST	Rosedal, close to Tomatal	CHIGOLE	Backyard	Fresh
157	Copalita	CanCopal1	C. annuum	X			COAST	Copalita	MIRASOL	Backyard	Fresh
156	La Tortolita	CanTorto2	C. annuum		X		COAST	La Tortolita, Santiago Astata	GUAJILLO*	Backyard	Dry	*Referred to as guajillo, but morphology differs from normal Guajillo and genetics shows likely C. frutescens
155	La Tortolita	CchTorto1	C. chinense	X	X		COAST	La Tortolita, Santiago Astata	HABANERO	Backyard	Fresh
153	Paraje Coatequillas	CanParaje10	C. annuum	X	X		CENTRAL VALLEYS	Paraje Coatequillas, Ejutla de Crespo	CHILE DE AGUA	Plantation	Fresh	Technified, with irrigation, plastic soil coverage
152	Paraje Coatequillas	CanParaje9	C. annuum	X	X		CENTRAL VALLEYS	Paraje Coatequillas, Ejutla de Crespo	CHILE DE AGUA	Plantation	Fresh	Technified, with irrigation, plastic soil coverage
151	Paraje Coatequillas	CanParaje7	C. annuum	X	X		CENTRAL VALLEYS	Paraje Coatequillas, Ejutla de Crespo	CHILE DE AGUA	Plantation	Fresh	Technified, with irrigation, plastic soil coverage
150	Paraje Coatequillas	CanParaje6	C. annuum	X	X		CENTRAL VALLEYS	Paraje Coatequillas, Ejutla de Crespo	CHILE DE AGUA	Plantation	Fresh	Technified, with irrigation, plastic soil coverage
149	Paraje Coatequillas	CanParaje5	C. annuum	X	X		CENTRAL VALLEYS	Paraje Coatequillas, Ejutla de Crespo	CHILE DE AGUA	Plantation	Fresh	Technified, with irrigation, plastic soil coverage
148	Paraje Coatequillas	CanParaje4	C. annuum	X	X		CENTRAL VALLEYS	Paraje Coatequillas, Ejutla de Crespo	CHILE DE AGUA	Plantation	Fresh	Technified, with irrigation, plastic soil coverage
147	Paraje Coatequillas	CanParaje2	C. annuum	X	X		CENTRAL VALLEYS	Paraje Coatequillas, Ejutla de Crespo	CHILE DE AGUA	Plantation	Fresh	Technified, with irrigation, plastic soil coverage
146	Paraje Coatequillas	CanParaje1	C. annuum	X	X		CENTRAL VALLEYS	Paraje Coatequillas, Ejutla de Crespo	CHILE DE AGUA	Plantation	Fresh	Technified, with irrigation, plastic soil coverage
145	La Lobera	CanLobera6	C. annuum	X	X		CENTRAL VALLEYS	La Lobera, Santa Inés del Monte	CHILE DE AGUA	Milpa	Fresh
144	La Lobera	CanLobera5	C. annuum	X	X		CENTRAL VALLEYS	La Lobera, Santa Inés del Monte	CHILE DE AGUA	Milpa	Fresh
143	La Lobera	CanLobera4	C. annuum	X	X		CENTRAL VALLEYS	La Lobera, Santa Inés del Monte	CHILE DE AGUA	Milpa	Fresh
142	La Lobera	CanLobera3	C. annuum	X	X		CENTRAL VALLEYS	La Lobera, Santa Inés del Monte	CHILE DE AGUA	Milpa	Fresh
141	La Lobera	CanLobera2	C. annuum	X	X		CENTRAL VALLEYS	La Lobera, Santa Inés del Monte	CHILE DE AGUA	Milpa	Fresh
140	La Lobera	CanLobera10	C. annuum	X	X		CENTRAL VALLEYS	La Lobera, Santa Inés del Monte	CHILE DE AGUA	Milpa	Fresh
139	La Labor	CanLabor6	C. annuum	X	X		CENTRAL VALLEYS	La Labor, San Dionisio Ocotlán	CHILE DE AGUA	Plantation	Fresh	Technified, with irrigation, plastic soil coverage
138	La Labor	CanLabor5	C. annuum	X	X		CENTRAL VALLEYS	La Labor, San Dionisio Ocotlán	CHILE DE AGUA	Plantation	Fresh	Technified, with irrigation, plastic soil coverage
137	La Labor	CanLabor4	C. annuum	X	X		CENTRAL VALLEYS	La Labor, San Dionisio Ocotlán	CHILE DE AGUA	Plantation	Fresh	Technified, with irrigation, plastic soil coverage
136	La Labor	CanLabor3	C. annuum	X	X		CENTRAL VALLEYS	La Labor, San Dionisio Ocotlán	CHILE DE AGUA	Plantation	Fresh	Technified, with irrigation, plastic soil coverage
135	La Labor	CanLabor2	C. annuum	X	X		CENTRAL VALLEYS	La Labor, San Dionisio Ocotlán	CHILE DE AGUA	Plantation	Fresh	Technified, with irrigation, plastic soil coverage
134	La Labor	CanLabor1	C. annuum	X	X		CENTRAL VALLEYS	La Labor, San Dionisio Ocotlán	CHILE DE AGUA	Plantation	Fresh	Technified, with irrigation, plastic soil coverage
133	Coatecas Altas	CanCoat8	C. annuum	X	X		CENTRAL VALLEYS	Coatecas Altas, Ejutla de Crespo	CHILE DE AGUA	Plantation	Fresh	Highly technified organic greenhouse
132	Coatecas Altas	CanCoat7	C. annuum		X		CENTRAL VALLEYS	Coatecas Altas, Ejutla de Crespo	CHILE DE AGUA	Plantation	Fresh	Highly technified organic greenhouse
131	Coatecas Altas	CanCoat6	C. annuum	X	X		CENTRAL VALLEYS	Coatecas Altas, Ejutla de Crespo	CHILE DE AGUA	Plantation	Fresh	Highly technified organic greenhouse
130	Coatecas Altas	CanCoat5	C. annuum	X	X		CENTRAL VALLEYS	Coatecas Altas, Ejutla de Crespo	CHILE DE AGUA	Plantation	Fresh	Highly technified organic greenhouse
129	Coatecas Altas	CanCoat4	C. annuum	X	X		CENTRAL VALLEYS	Coatecas Altas, Ejutla de Crespo	CHILE DE AGUA	Plantation	Fresh	Highly technified organic greenhouse
128	Coatecas Altas	CanCoat2	C. annuum	X	X		CENTRAL VALLEYS	Coatecas Altas, Ejutla de Crespo	CHILE DE AGUA	Plantation	Fresh	Highly technified organic greenhouse
127	Saachilac	CanSaa5	C. annuum	X	X		COAST	Saachilac, Santiago Astata	CHILE DE MONTE	Forest	Fresh	Deciduous tropical forest
126	Saachilac	CanSaa3	C. annuum	X	X		COAST	Saachilac, Santiago Astata	CHILE DE MONTE	Forest	Fresh	Deciduous tropical forest
125	Saachilac	CanSaa2	C. annuum	X	X		COAST	Saachilac, Santiago Astata	SOLTERITO	Backyard	Dry
124	Saachilac	CanSaa1	C. annuum	X	X		COAST	Saachilac, Santiago Astata	MAREÑO	Backyard	Fresh
122	Rosedal	CanRose3	C. annuum	X	X		COAST	Rosedal, close to Tomatal	COSTEÑO ROJO	Plantation	Dry	Failed quality control, removed from analysis
121	Rosedal	CanRose2	C. annuum			X	COAST	Rosedal, close to Tomatal	COSTEÑO ROJO FLAQUITO	Plantation	Dry	used for salsa
120	Rosedal	CanRose1	C. annuum			X	COAST	Rosedal, close to Tomatal	COSTEÑO ROJO	Plantation	Dry	used for salsa
119	Río Seco	CanRS2	C. annuum	X	X		COAST	Río Seco, San Pedro Huamelula	CHILGOLE	Backyard	Fresh
118	Río Seco	CanRS1	C. annuum	X	X		COAST	Río Seco, San Pedro Huamelula	CHILGOLE	Backyard	Fresh
117	Polvorín	CanPol10	C. annuum	X	X		COAST	POLVORÍN, POCHUTLA	CHILE DE MONTE	Forest	Fresh	with voucher exemplar
116	Polvorín	CanPol9	C. annuum	X	X		COAST	POLVORÍN, POCHUTLA	CHILE DE MONTE	Milpa	Fresh
109	Paso de Los Indios	CfrPind1	C. frutescens	X			COAST	Paso de los Indios, Pochutla	MIRASOL	Backyard	Fresh
108	Los Reyes	CanReyes4	C. annuum			X	COAST	Los Reyes, Pochutla	TUSTA	Milpa	Fresh-Dry	sample of the seed of his milpa
107	Los Reyes	CanReyes3	C. annuum	X	X		COAST	Los Reyes, Pochutla	TUSTA	Backyard	Fresh-Dry
106	Los Reyes	CanReyes2	C. annuum	X	X		COAST	Los Reyes, Pochutla	TUSTA	Backyard	Fresh-Dry
105	Los Reyes	CanReyes1	C. annuum	X	X		COAST	Los Reyes, Pochutla	TUSTA	Backyard	Fresh-Dry
104	Los Reyes	CfrReyes4	C. frutescens			X	COAST	Los Reyes, Pochutla		Backyard
103	Los Reyes	CfrReyes3	C. frutescens	X	X		COAST	Los Reyes, Pochutla		Backyard	Fresh
102	Los Reyes	CfrReyes2	C. frutescens	X	X		COAST	Los Reyes, Pochutla		Backyard	Fresh
100	Lagunilla	CfrLaguna1	C. frutescens	X	X		COAST	Lagunilla, Pochutla	CHILE BOLITA	Backyard	Fresh	used in salsa
98	Lagartero	CanLag4	C. annuum	X			COAST	Lagartero, Pinotepa Nacional	COSTEÑO ROJO	Milpa	Dry	very complex polyculture
93	JuanDiegal	CanJuan1	C. annuum	X	X		COAST	Juan Diegal, Pochutla	TUSTA	Milpa	Fresh-Dry
92	Huaxpaltepec	CfrHuax6	C. frutescens?	X	X		COAST	Huaxpaltepec	PIQUIN	Backyard	Fresh
91	Huaxpaltepec	CfrHuax5	C. frutescens?	X	X		COAST	Huaxpaltepec	PIQUIN	Backyard	Fresh
88	Huaxpaltepec	CanHuax2	C. frutescens?	X	X		COAST	Huaxpaltepec	PIQUIN	Backyard	Fresh
84	GpeVictoria	CanGpe1	C. anuum			X	COAST	Guadalupe Victoria, Pinotepa Nacional	COSTEÑO ROJO	Plantation	Dry
81	Añil	CanAnil7	C. annuum	X	X		COAST	Añil, Pinotepa Nacional	COSTEÑO AMARILLO	Plantation	Dry
80	Añil	CanAnil6	C. annuum	X	X		COAST	Añil, Pinotepa Nacional	COSTEÑO ROJO	Plantation	Dry
79	Añil	CanAnil5	C. annuum	X	X		COAST	Añil, Pinotepa Nacional	COSTEÑO ROJO	Plantation	Dry
77	Añil	CanAnil3	C. annuum	X	X		COAST	Añil, Pinotepa Nacional	COSTEÑO ROJO	Plantation	Dry
76	Añil	CanAnil2	C. annuum	X	X		COAST	Añil, Pinotepa Nacional	COSTEÑO ROJO	Plantation	Dry
75	Añil	CanAnil10	C. annuum	X	X		COAST	Añil, Pinotepa Nacional	COSTEÑO AMARILLO	Plantation	Dry
1	Santa Cruz Nexila	CanStaCruz20	C. annuum			X	CENTRAL VALLEYS	Santa Cruz Nexila, Sola de Vega	CHILE DE AGUA	Plantation	Fresh
112	Paso de Los Indios	CanPind1	C. annuum	X			COAST	Paso de los Indios, Pochutla	TUSTA	Backyard	Fresh-Dry
112	Paso de Los Indios	CanPind2	C.annuum	X			COAST	Paso de los Indios, Pochutla	TUSTA	Backyard	Fresh-Dry
	YUCATAN
214	Dzibtzantun	CanHun1	C. annuum	X			YUCATAN	Cansahcab	DULCE		Fresh	Obtained in same market as CanDzib1
213	Dzibtzantun	CanDzib14	C. annuum	X			YUCATAN	Cansahcab	DULCE	Milpa	Fresh
212	Dzibtzantun	CanDzib1	C. annuum	X			YUCATAN	Cansahcab	DULCE	Milpa	Fresh
211	Maní	CanMani14	C. annuum			X	YUCATAN	Maní	DULCE	Backyard	Fresh	traspatio casco urbano
208	Maní	CanMani11	C. annuum	X			YUCATAN	Maní	PARADITO	Backyard		traspatio casco urbano
206	Maní	CanMani7	C. annuum	X			YUCATAN	Maní	MAAX'IK	Backyard	Fresh	Semilla propia de muchas generaciones
204	Maní	CanMani3	C. annuum	X			YUCATAN	Maní	PARADITO	Backyard		traspatio casco urbano
203	Maní	CanMani2	C. annuum	X			YUCATAN	Maní	MAAX'IK	Backyard	Fresh	traspatio casco urbano
202	Maní	CanMani1	C. annuum	X			YUCATAN	Maní	PARADITO	Backyard		traspatio casco urbano
200	Acanceh	CanAcan20	C. annuum	X			YUCATAN	Acanceh	MAAX'IK		Fresh
Table S1: Collection information for all accessions used in this study (including those eventually removed in quality control). Because the Juan Diegal collection location is less than 250m from the nearest Polvorin collection location and they are all located on the same street, the Juan Diegal and Polvorin locations are treated as one collection location.
