# Supplementary material for: Genome‐wide genotyping of a novel Mexican Chile Pepper collection illuminates the history of landrace differentiation after Capsicum annuum L. domestication
Source: Evol Appl. 2018 Jul 11;12(1):78–92. doi: 10.1111/eva.12651 (PMC6304684; doi:10.1111/eva.12651)
Supplement: Supplementary file 11 [file EVA-12-78-s012.xlsx]

## Sheet: Sheet1
Table S2: Identity scores output by FastStructure (varQ) for Mexican chile pepper collection, at each level of K. Higher K values (>5) create groups with very low identity across all accessions.
	K = 2
Plant ID	Group 1	Group 2
155	35212.6	22022.4
208	59952.3	0.72683
202	59874.3	0.678098
204	59860.3	0.677853
124	58960.1	0.928471
217	58428.1	0.903551
157	59680.3	0.705563
119	59922.4	0.647443
103	59926.3	0.656917
219	59926.3	0.663664
92	59910.3	0.686839
118	59764.3	0.696946
88	59710.3	0.693468
100	59656.3	0.683004
102	59570.3	0.661375
109	59428.3	0.676713
104	58752.3	0.669258
156	59954.3	0.671151
91	59526.3	0.737477
125	59888.3	0.70119
126	59946.3	0.656416
112	55789.4	4129.61
93	34863.3	25055.7
107	35082.1	24842.9
187	34734	25115
183	34987.1	24797.9
181	34511	25122
188	34732	24867
106	33431.4	26025.6
105	34095.4	24825.6
108	32592	26149
116	5523.73	53797.3
117	5303.6	53645.4
127	5309.33	53313.7
162	5574.28	52414.7
203	4669.83	54211.2
200	2856.95	56516
214	2627.41	56801.6
206	8604.39	51230.6
168	0.634604	60010.4
165	0.629933	59992.4
121	0.642298	59916.4
164	0.627342	59904.4
80	0.629871	59906.4
163	0.629283	59866.4
81	0.628813	59820.4
84	0.630556	59806.4
75	0.638577	59726.4
77	0.627236	59698.4
120	0.639962	59950.4
79	0.631365	59468.4
98	0.638055	59376.4
166	0.629638	58630.4
76	0.632756	58626.4
218	0.695654	59918.3
213	0.668155	59728.3
211	0.647087	59874.4
212	0.650069	59894.3
180	0.64765	59616.4
182	0.616241	59860.4
189	0.621928	59962.4
186	0.625322	59680.4
184	0.612066	59850.4
190	0.632496	58318.4
191	0.628726	59838.4
185	0.616883	59852.4
179	0.627328	59896.4
138	0.584432	60036.4
150	0.584104	60030.4
148	0.584852	60030.4
151	0.584064	60026.4
134	0.586372	60028.4
133	0.585666	60024.4
169	0.585638	60020.4
174	0.585605	60016.4
1	0.586489	60012.4
215	0.586132	60014.4
149	0.588728	60012.4
143	0.591489	60006.4
130	0.592697	60004.4
147	0.586317	60002.4
142	0.587676	60002.4
152	0.587137	59988.4
128	0.605082	59980.4
177	0.586544	59978.4
136	0.595193	59950.4
137	0.587158	59948.4
135	0.59643	59926.4
132	0.606278	59952.4
139	0.590169	59908.4
216	0.586389	59888.4
131	0.591588	59848.4
146	0.590279	59838.4
129	0.60054	59720.4
141	0.601431	59644.4
145	0.589147	59614.4
144	0.591671	59592.4
140	0.59521	59384.4
173	0.586822	59302.4
153	0.588346	58556.4
170	0.590412	55116.4
	K = 3
Plant ID	Group 1	Group 2	Group 3
155	15895.7	32482.4	8856.93
208	0.377221	59952.2	0.373436
202	0.371246	59874.3	0.370749
204	0.371273	59860.3	0.370805
124	0.412546	58960.2	0.406921
217	0.41184	58428.2	0.40633
157	0.376654	59680.2	0.375515
119	0.370962	59922.3	0.37159
103	0.369359	59926.3	0.369526
219	0.369541	59926.3	0.369385
92	0.372086	59910.3	0.370685
118	0.372991	59764.3	0.370332
88	0.372082	59710.3	0.37005
100	0.37136	59656.3	0.370022
102	0.369373	59570.3	0.369567
109	0.370314	59428.3	0.369424
104	0.369712	58752.3	0.369359
156	0.370232	59954.3	0.369604
91	0.384223	59526.2	0.393818
125	0.37547	59888.2	0.37584
126	0.369342	59946.3	0.369365
112	0.395064	46311.6	13607
93	0.378215	0.374124	59918.2
107	0.374615	0.381706	59924.2
187	0.378963	0.373539	59848.2
183	0.379039	0.370137	59784.3
181	0.38202	0.369422	59632.2
188	0.37961	0.369813	59598.3
106	0.380578	0.372289	59456.2
105	0.375637	0.378487	58920.2
108	0.38519	0.372083	58740.2
116	49461.7	1151.5	8707.84
117	49345.9	601.065	9002.01
127	49111.7	803.986	8707.29
162	48196.7	1573.17	8219.09
203	51239.5	2457.07	5184.47
200	53729.1	657.506	4986.38
214	54144.2	535.387	4749.4
206	48713.8	6842.97	4278.19
168	60010.2	0.371304	0.385431
165	59992.2	0.370922	0.383899
121	59916.2	0.372225	0.387774
164	59904.2	0.370331	0.383277
80	59906.2	0.370726	0.383625
163	59866.2	0.37065	0.384297
81	59820.2	0.370443	0.383992
84	59806.2	0.370894	0.383254
75	59726.2	0.37177	0.385854
77	59698.2	0.370211	0.383693
120	59950.2	0.371894	0.386282
79	59468.2	0.370724	0.384991
98	59376.2	0.371846	0.384992
166	58630.2	0.370666	0.384615
76	58626.2	0.371013	0.385436
218	59918.2	0.381415	0.402436
213	59728.2	0.376875	0.400107
211	59874.2	0.373297	0.390489
212	59894.2	0.373719	0.391876
180	59616.2	0.373917	0.385168
182	59860.3	0.369376	0.377197
189	59962.3	0.369805	0.378874
186	59680.3	0.370057	0.379678
184	59850.3	0.369508	0.377323
190	58318.2	0.371046	0.383148
191	59838.2	0.370452	0.38115
185	59852.3	0.369388	0.378013
179	59896.2	0.370432	0.381112
138	60036.2	0.400798	0.370322
150	60030.2	0.40158	0.370199
148	60030.2	0.39928	0.370467
151	60026.2	0.401695	0.370195
134	60028.2	0.394808	0.370488
133	60024.2	0.396873	0.370514
169	60020.2	0.397225	0.370452
174	60016.2	0.397138	0.370521
1	60012.2	0.395013	0.370604
215	60014.2	0.395587	0.370535
149	60012.2	0.389459	0.37075
143	60006.2	0.384761	0.370771
130	60004.2	0.38297	0.370739
147	60002.2	0.395943	0.370648
142	60002.2	0.392218	0.370674
152	59988.2	0.393386	0.370652
128	59980.3	0.371945	0.371981
177	59978.2	0.395219	0.370506
136	59950.2	0.380411	0.370883
137	59948.2	0.394331	0.370595
135	59926.2	0.379719	0.370553
132	59952.3	0.371005	0.372344
139	59908.2	0.387837	0.370782
216	59888.2	0.395198	0.370427
131	59848.2	0.385245	0.371043
146	59838.2	0.387668	0.370607
129	59720.3	0.375018	0.371362
141	59644.3	0.373773	0.371323
145	59614.2	0.388466	0.370824
144	59592.2	0.384745	0.371007
140	59384.2	0.379583	0.371986
173	59302.2	0.394441	0.370525
153	58556.2	0.390892	0.370972
170	55116.2	0.38709	0.371195
		K = 4
Plant ID	Group 1	Group 2	Group 3	Group 4
155	6652.15	18774	31808.6	0.250671
208	0.250283	0.250111	59952.2	0.250148
202	0.250684	0.250352	59874.2	0.250648
204	0.250669	0.250349	59860.2	0.25064
124	0.250318	0.25057	58960.2	0.250415
217	0.250305	0.250536	58428.2	0.250405
157	0.250179	0.250115	59680.2	0.25016
119	0.250293	0.251775	59922.2	0.250299
103	0.251248	0.251028	59926.2	0.251806
219	0.251532	0.250759	59926.2	0.251439
92	0.250698	0.250277	59910.2	0.250489
118	0.250807	0.250242	59764.2	0.25034
88	0.250928	0.25029	59710.2	0.250475
100	0.250929	0.250364	59656.2	0.250614
102	0.251931	0.250964	59570.2	0.251734
109	0.251464	0.250533	59428.2	0.250933
104	0.251466	0.250709	58752.2	0.251251
156	0.251196	0.250519	59954.2	0.250988
91	0.250132	0.250093	59526.2	0.250091
125	0.250167	0.250133	59888.2	0.2502
126	0.251575	0.250933	59946.2	0.251771
112	13548.1	0.250171	46370.4	0.250136
93	59918.2	0.250105	0.250297	0.250131
107	59924.2	0.250157	0.25041	0.250248
187	59848.2	0.250097	0.250299	0.250123
183	59784.2	0.250095	0.251959	0.250119
181	59631	0.250092	0.251192	1.48087
188	59598.2	0.250094	0.251805	0.250112
106	59456.2	0.250093	0.250254	0.250106
105	58920.2	0.250132	0.250361	0.250198
108	58740.2	0.250095	0.25026	0.250091
116	0.25049	59320.2	0.25026	0.250527
117	0.250454	58948.2	0.250188	0.250528
127	0.25065	58622.2	0.250236	0.250578
162	0.250627	57988.2	0.250405	0.250529
203	0.250427	58880.2	0.250334	0.250494
200	0.250269	59372.2	0.250113	0.250616
214	0.250285	59428.2	0.250103	0.250608
206	1498.96	53000.3	5335.54	0.250773
168	0.250199	57101.5	0.250307	2909.03
165	0.250211	56921.6	0.250315	3070.95
121	0.250165	57828.4	0.250298	2088.15
164	0.250224	58913.1	0.250342	991.397
80	0.250215	57810.3	0.250316	2096.2
163	0.250208	58391.1	0.250332	1475.4
81	0.250208	58653.7	0.250334	1166.83
84	0.250219	57142.2	0.250298	2664.33
75	0.250193	59571.8	0.250296	154.728
77	0.250201	58091.1	0.250336	1607.41
120	0.25018	58224.6	0.250298	1725.87
79	0.250192	56113.6	0.250314	3354.86
98	0.250202	57207.4	0.250298	2169.1
166	0.250196	54914	0.250321	3716.53
76	0.250183	56778.5	0.250301	1847.99
218	0.250105	53433	0.251193	6485.49
213	0.250796	51439.8	0.251693	8288.7
211	0.250112	46179.7	0.251807	13694.8
212	0.250104	45838.8	0.251606	14055.7
180	0.250161	43643.7	0.251668	15972.8
182	0.250264	42691.5	0.250295	17169
189	0.250214	41737.5	0.250251	18225
186	0.250198	41741.2	0.263698	17939.3
184	0.250215	39616.7	0.250295	20233.8
190	0.250149	39732	0.252154	18586.5
191	0.250166	38967.2	0.252162	20871.3
185	0.25022	38804.8	0.250295	21047.7
179	0.25016	38119.2	0.252136	21777.3
138	0.251005	0.250357	0.25077	60036.2
150	0.25115	0.250312	0.250901	60030.2
148	0.250798	0.25038	0.25069	60030.2
151	0.251153	0.250312	0.250905	60026.2
134	0.250938	0.250336	0.250742	60028.2
133	0.250823	0.250374	0.250684	60024.2
169	0.250964	0.25034	0.250772	60020.2
174	0.250956	0.250339	0.250779	60016.2
1	0.250913	0.25034	0.250746	60012.2
215	0.250871	0.250362	0.25069	60014.2
149	0.250782	0.250363	0.250623	60012.2
143	0.25067	0.250411	0.250504	60006.2
130	0.250662	0.250411	0.25048	60004.2
147	0.25082	0.250357	0.250683	60002.2
142	0.250682	0.250413	0.250577	60002.2
152	0.250814	0.250354	0.250659	59988.2
128	0.250593	0.25036	0.25041	59980.2
177	0.250721	0.250414	0.25061	59978.2
136	0.250885	0.250325	0.250599	59950.2
137	0.251044	0.250314	0.250809	59948.2
135	0.250967	0.250323	0.250549	59926.2
132	0.250344	0.250472	0.250294	59952.2
139	0.250791	0.250365	0.250639	59908.2
216	0.250606	0.250454	0.250522	59888.2
131	0.250574	0.250425	0.250465	59848.2
146	0.250799	0.250367	0.250608	59838.2
129	0.250531	0.250416	0.250382	59720.2
141	0.250418	0.250498	0.250297	59644.2
145	0.250407	0.250538	0.250397	59614.2
144	0.250482	0.250489	0.250426	59592.2
140	0.25034	0.250515	0.250337	59384.2
173	0.250942	0.250341	0.250749	59302.2
153	0.250753	0.250353	0.250643	58556.2
170	0.250714	0.250365	0.25062	55116.2
		K = 5
Plant ID	Group 1	Group 2	Group 3	Group 4	Group 5
155	0.205236	28889.8	2008.5	26336.3	0.205196
208	0.20377	59952.2	0.20346	0.20403	0.203697
202	0.203297	59874.2	0.203214	0.203667	0.203232
204	0.203299	59860.2	0.20322	0.203672	0.203235
124	0.205216	58960.2	0.20495	0.205332	0.205167
217	0.205194	58428.2	0.204936	0.205332	0.20516
157	0.20373	59680.2	0.203618	0.204099	0.203666
119	0.202853	59922.2	0.202794	0.20323	0.202782
103	0.203013	59926.2	0.20305	0.203364	0.202945
219	0.203087	59926.2	0.202992	0.203465	0.203013
92	0.20338	59910.2	0.203208	0.203675	0.203305
118	0.203426	59764.2	0.20317	0.203713	0.203409
88	0.203368	59710.2	0.203131	0.203655	0.203313
100	0.2033	59656.2	0.203132	0.203595	0.203244
102	0.20303	59570.2	0.202923	0.203379	0.202958
109	0.203193	59428.2	0.203006	0.20352	0.203133
104	0.203116	58752.2	0.203005	0.203431	0.203052
156	0.20319	59954.2	0.203063	0.203555	0.203118
91	0.204177	59526.2	0.204617	0.204401	0.204123
125	0.203656	59888.2	0.203643	0.203964	0.203577
126	0.203031	59946.2	0.202985	0.203425	0.202953
112	0.204703	46377	13541.4	0.205153	0.204637
93	0.203836	0.20277	59918.2	0.203978	0.203758
107	0.203589	0.202629	59924.2	0.203789	0.203502
187	0.203902	0.202781	59848.2	0.204012	0.203793
183	0.203936	0.202925	59784.2	0.204113	0.203816
181	0.204083	0.203071	59632.2	0.2042	0.20399
188	0.203947	0.20295	59598.2	0.204107	0.203855
106	0.204	0.202816	59456.2	0.204085	0.203894
105	0.203672	0.202678	58920.2	0.203852	0.203579
108	0.204232	0.202834	58740.2	0.204261	0.204155
116	0.205229	0.203177	0.203869	59320.2	0.205225
117	0.205237	0.203146	0.203861	58948.2	0.205228
127	0.205271	0.203207	0.203943	58622.2	0.205274
162	0.205242	0.203241	0.20391	57988.2	0.205232
203	19159.6	0.20367	0.204215	39720.8	0.20574
200	31497.2	0.203653	0.204357	27875.2	0.20225
214	33526.8	0.203648	0.204404	25901.6	0.205204
206	31721.2	3137.68	0.205335	24975.7	0.205364
168	60010.2	0.202882	0.203671	0.204907	0.20537
165	59992.2	0.202866	0.203663	0.204897	0.202142
121	59916.2	0.202905	0.203736	0.204879	0.205358
164	59904.2	0.202787	0.203599	0.204851	0.205343
80	59906.2	0.202863	0.20365	0.204893	0.206175
163	59866.2	0.202839	0.203648	0.204872	0.205346
81	59820.2	0.202791	0.203605	0.204842	0.20534
84	59806.2	0.202886	0.203625	0.204901	0.205368
75	59726.2	0.20285	0.203653	0.204856	0.205326
77	59698.2	0.202777	0.203611	0.203754	0.205343
120	59950.2	0.202872	0.203682	0.20485	0.205347
79	59468.2	0.202832	0.20365	0.204865	0.205364
98	59376.2	0.202897	0.203673	0.204889	0.205367
166	58630.2	0.202829	0.203652	0.204874	0.204715
76	58626.2	0.202839	0.203684	0.204857	0.205353
218	57306.7	0.203297	0.204121	0.205192	2611.67
213	53342.6	0.203258	0.204182	0.205258	6385.82
211	49139.2	0.203135	0.203982	0.205157	10735.2
212	48737.2	0.203169	0.204035	0.205162	11157.2
180	46680.7	0.203254	0.203907	0.205272	12935.6
182	48013.7	0.202854	0.203543	0.20491	11846.7
189	47110.7	0.202908	0.2036	0.204926	12851.7
186	47057.8	0.202914	0.203627	0.204907	12622.5
184	44801.8	0.202815	0.203572	0.204879	15048.6
190	44552.4	0.203027	0.203771	0.204962	13766
191	43524.2	0.203003	0.203728	0.204966	16314.2
185	43486.6	0.202917	0.203633	0.204981	16365.8
179	42221.4	0.203051	0.203782	0.205158	17675
138	0.205159	0.202395	0.203113	0.204613	60036.2
150	0.205019	0.202345	0.203075	0.20457	60030.2
148	0.20518	0.202432	0.203174	0.204653	60030.2
151	0.20499	0.202344	0.203074	0.20457	60026.2
134	0.205139	0.202405	0.203131	0.204618	60028.2
133	0.205172	0.202435	0.203166	0.204664	60024.2
169	0.205137	0.202393	0.203123	0.204612	60020.2
174	0.205137	0.202389	0.203125	0.204612	60016.2
1	0.205137	0.202404	0.203137	0.204616	60012.2
215	0.205157	0.20243	0.20315	0.204648	60014.2
149	0.205162	0.202466	0.203178	0.204645	60012.2
143	0.205205	0.202547	0.203221	0.204714	60006.2
130	0.205202	0.202563	0.203223	0.204722	60004.2
147	0.205154	0.202435	0.203167	0.204642	60002.2
142	0.205208	0.202499	0.203218	0.204713	60002.2
152	0.205144	0.202446	0.203167	0.204661	59988.2
128	0.205156	0.202619	0.203251	0.204652	59980.2
177	0.205208	0.202477	0.203202	0.204703	59978.2
136	0.20549	0.202479	0.203144	0.204597	59950.2
137	0.226174	0.202377	0.203101	0.204573	59948.2
135	0.202576	0.20251	0.203121	0.204618	59926.2
132	0.205247	0.202789	0.2034	0.204821	59952.2
139	0.205165	0.202458	0.203177	0.204637	59908.2
216	0.205238	0.202536	0.20325	0.20476	59888.2
131	0.205217	0.20258	0.203263	0.204736	59848.2
146	0.205163	0.202475	0.203172	0.20465	59838.2
129	0.205205	0.202647	0.203281	0.204734	59720.2
141	0.205264	0.202744	0.203346	0.204869	59644.2
145	0.205294	0.20264	0.203357	0.204923	59614.2
144	0.205262	0.20261	0.203309	0.204815	59592.2
140	0.205272	0.202694	0.203401	0.204938	59384.2
173	0.205138	0.202402	0.203129	0.204616	59302.2
153	0.205143	0.202455	0.203188	0.204659	58556.2
170	0.205162	0.202467	0.203201	0.204654	55116.2
			K = 6
Plant ID	Group 1	Group 2	Group 3	Group 4	Group 5	Group 6
155	28890	2008.44	0.168449	0.167838	0.16847	26336.1
208	59952.2	0.167831	0.167906	0.167623	0.167929	0.168012
202	59874.2	0.167752	0.167757	0.167567	0.167778	0.167897
204	59860.2	0.167754	0.167758	0.167567	0.167779	0.167898
124	58960.2	0.168383	0.168433	0.167799	0.168459	0.168527
217	58428.2	0.168376	0.16843	0.167796	0.168447	0.168527
157	59680.2	0.167881	0.167896	0.167609	0.167917	0.168035
119	59922.2	0.167615	0.167611	0.167491	0.167634	0.167757
103	59926.2	0.167698	0.167665	0.167523	0.167686	0.1678
219	59926.2	0.16768	0.167687	0.167529	0.167711	0.167832
92	59910.2	0.16775	0.167781	0.16755	0.167805	0.167899
118	59764.2	0.167737	0.167814	0.167567	0.16782	0.167911
88	59710.2	0.167725	0.167784	0.167543	0.167801	0.167893
100	59656.2	0.167725	0.167761	0.167548	0.167779	0.167874
102	59570.2	0.167657	0.167669	0.167514	0.167692	0.167805
109	59428.2	0.167684	0.167726	0.167539	0.167745	0.16785
104	58752.2	0.167684	0.167699	0.167525	0.16772	0.167822
156	59954.2	0.167703	0.167721	0.167542	0.167744	0.167861
91	59526.2	0.168207	0.168043	0.167719	0.168061	0.168134
125	59888.2	0.167889	0.167868	0.167627	0.167893	0.167991
126	59946.2	0.167677	0.167667	0.167533	0.167692	0.16782
112	46376.8	13541.5	0.168214	0.167873	0.168236	0.168318
93	0.167607	59918.2	0.167926	0.167472	0.16795	0.167996
107	0.167561	59924.2	0.167844	0.167445	0.167872	0.167935
187	0.167611	59848.2	0.167936	0.167479	0.167971	0.168006
183	0.167658	59784.2	0.167944	0.167492	0.167982	0.16804
181	0.167705	59632.2	0.167999	0.167509	0.16803	0.168068
188	0.167666	59598.2	0.167956	0.167492	0.167985	0.168038
106	0.167622	59456.2	0.167968	0.167483	0.168003	0.16803
105	0.167577	58920.2	0.167869	0.167448	0.167898	0.167955
108	0.167628	58740.2	0.168053	0.167502	0.168078	0.168088
116	0.16774	0.16796	0.168463	0.167441	0.168465	59320.2
117	0.16773	0.167958	0.168465	0.167441	0.16847	58948.2
127	0.167749	0.167984	0.168491	0.167456	0.168489	58622.2
162	0.16776	0.167973	0.168467	0.167455	0.168472	57988.2
203	0.167898	0.168073	0.168539	0.167559	19159.5	39720.9
200	0.167892	0.16812	0.168551	0.167588	31497.3	27875.1
214	0.167891	0.168135	0.168547	0.1676	33526.9	25901.4
206	3137.56	0.168535	0.16855	0.16791	31721.2	24975.7
168	0.167644	0.167898	0.168541	0.167491	60010.2	0.168361
165	0.167639	0.167896	0.168559	0.167488	59992.2	0.168357
121	0.167651	0.167919	0.168546	0.16749	59916.2	0.168348
164	0.167613	0.167875	0.168535	0.167476	59904.2	0.168335
80	0.167638	0.167891	0.168547	0.167483	59906.2	0.168355
163	0.16763	0.167891	0.168537	0.167477	59866.2	0.168344
81	0.167614	0.167877	0.168533	0.167478	59820.2	0.16833
84	0.167645	0.167884	0.168553	0.167478	59806.2	0.168358
75	0.167633	0.167892	0.168524	0.167488	59726.2	0.168337
77	0.16761	0.167879	0.168536	0.167473	59698.2	0.168314
120	0.167641	0.167901	0.168538	0.167487	59950.2	0.168334
79	0.167628	0.167891	0.168068	0.16749	59468.2	0.168341
98	0.167649	0.167899	0.168552	0.167487	59376.2	0.168353
166	0.167627	0.167892	0.166785	0.167487	58630.2	0.168345
76	0.16763	0.167902	0.168542	0.167485	58626.2	0.168337
218	0.167778	0.168042	2604.42	0.167568	57313.9	0.168446
213	0.167766	0.168062	6383.87	0.167575	53344.5	0.168482
211	0.167726	0.167997	10733.6	0.167544	49140.7	0.168429
212	0.167737	0.168014	11155.7	0.167549	48738.6	0.168431
180	0.167764	0.167973	12934.4	0.167554	46682	0.16849
182	0.167635	0.167857	11845	0.167494	48015.3	0.168363
189	0.167652	0.167875	12850.2	0.1675	47112.1	0.168371
186	0.167654	0.167884	12621	0.167506	47059.3	0.168361
184	0.167622	0.167867	15047.2	0.167491	44803.1	0.168348
190	0.167691	0.16793	13764.7	0.167526	44553.7	0.168389
191	0.167683	0.167916	16313	0.167524	43525.3	0.168391
185	0.167655	0.167886	16364.5	0.167512	43487.8	0.168399
179	0.167699	0.167933	17673.9	0.167532	42222.5	0.168429
138	0.167484	0.167719	60036.2	0.167378	0.16843	0.168205
150	0.167468	0.167707	60030.2	0.167369	0.168403	0.168191
148	0.167496	0.167739	60030.2	0.167387	0.16844	0.168219
151	0.167467	0.167706	60026.2	0.167369	0.168402	0.16819
134	0.167487	0.167725	60028.2	0.167377	0.168415	0.168207
133	0.167497	0.167736	60024.2	0.167386	0.168436	0.168223
169	0.167483	0.167722	60020.2	0.167375	0.168418	0.168205
174	0.167482	0.167723	60016.2	0.167374	0.168418	0.168205
1	0.167487	0.167727	60012.2	0.167375	0.168418	0.168206
215	0.167496	0.167731	60014.2	0.167384	0.168429	0.168217
149	0.167508	0.16774	60012.2	0.167392	0.168431	0.168216
143	0.167534	0.167754	60006.2	0.167403	0.168453	0.16824
130	0.16754	0.167755	60004.2	0.167405	0.168451	0.168243
147	0.167497	0.167736	60002.2	0.167384	0.168427	0.168215
142	0.167518	0.167753	60002.2	0.167397	0.168454	0.16824
152	0.167501	0.167736	59988.2	0.167385	0.168422	0.168222
128	0.167558	0.167763	59980.2	0.167415	0.168428	0.168219
177	0.167511	0.167748	59978.2	0.167396	0.168455	0.168236
136	0.167512	0.167729	59950.2	0.167389	0.16841	0.1682
137	0.167478	0.167715	59948.2	0.167376	0.168404	0.168192
135	0.167522	0.167722	59926.2	0.167391	0.168406	0.168207
132	0.167614	0.167812	59952.2	0.167439	0.168476	0.168272
139	0.167505	0.167739	59908.2	0.16739	0.168433	0.168214
216	0.167531	0.167763	59888.2	0.167407	0.168471	0.168255
131	0.167545	0.167767	59848.2	0.167413	0.168459	0.168248
146	0.167511	0.167738	59838.2	0.167395	0.168431	0.168218
129	0.167567	0.167773	59720.2	0.167418	0.168453	0.168247
141	0.167599	0.167794	59644.2	0.167438	0.168485	0.168281
145	0.167565	0.167798	59614.2	0.167429	0.168503	0.168286
144	0.167555	0.167782	59592.2	0.167423	0.168484	0.168271
140	0.167583	0.167812	59384.2	0.167441	0.16849	0.168288
173	0.167486	0.167724	59302.2	0.167376	0.168419	0.168206
153	0.167504	0.167743	58556.2	0.167389	0.168422	0.168221
170	0.167508	0.167747	55116.2	0.167389	0.168431	0.168219
			K = 7
Plant ID	Group 1	Group 2	Group 3	Group 4	Group 5	Group 6	Group 7
155	0.143265	26338.3	28889.9	0.143265	2006.28	0.143477	0.14347
208	0.143192	0.143324	59952.1	0.143192	0.143263	0.143296	0.143288
202	0.143172	0.143285	59874.1	0.143172	0.143236	0.143245	0.143238
204	0.143173	0.143286	59860.1	0.143173	0.143236	0.143245	0.143238
124	0.143252	0.143496	58960.1	0.143252	0.143448	0.143474	0.143465
217	0.143251	0.143496	58428.1	0.143251	0.143446	0.14347	0.143464
157	0.143187	0.143332	59680.1	0.143187	0.14328	0.143292	0.143285
119	0.143146	0.143237	59922.1	0.143146	0.143189	0.143196	0.143188
103	0.143157	0.143252	59926.1	0.143157	0.143217	0.143213	0.143206
219	0.143159	0.143263	59926.1	0.143159	0.143211	0.143222	0.143213
92	0.143166	0.143286	59910.1	0.143166	0.143235	0.143254	0.143246
118	0.143172	0.14329	59764.1	0.143172	0.143231	0.143259	0.143257
88	0.143164	0.143284	59710.1	0.143164	0.143227	0.143253	0.143247
100	0.143166	0.143277	59656.1	0.143166	0.143227	0.143245	0.143239
102	0.143154	0.143254	59570.1	0.143154	0.143203	0.143215	0.143207
109	0.143163	0.143269	59428.1	0.143163	0.143213	0.143233	0.143227
104	0.143158	0.143259	58752.1	0.143158	0.143212	0.143225	0.143218
156	0.143164	0.143273	59954.1	0.143164	0.143219	0.143233	0.143225
91	0.143225	0.143365	59526.1	0.143225	0.14339	0.14334	0.143335
125	0.143193	0.143317	59888.1	0.143193	0.143282	0.143284	0.143275
126	0.143161	0.143259	59946.1	0.143161	0.14321	0.143215	0.143207
112	0.143277	0.143427	46377	0.143277	13541.3	0.143399	0.143392
93	0.14314	0.143319	0.143186	0.14314	59918.1	0.143303	0.143295
107	0.14313	0.143298	0.14317	0.14313	59924.1	0.143277	0.143267
187	0.143142	0.143322	0.143188	0.143142	59848.1	0.14331	0.143298
183	0.143147	0.143333	0.143204	0.143147	59784.1	0.143314	0.143301
181	0.143153	0.143343	0.14322	0.143153	59632.1	0.14333	0.14332
188	0.143146	0.143333	0.143206	0.143146	59598.1	0.143315	0.143305
106	0.143143	0.14333	0.143191	0.143143	59456.1	0.143321	0.143309
105	0.143131	0.143305	0.143176	0.143131	58920.1	0.143286	0.143276
108	0.14315	0.14335	0.143193	0.14315	58740.1	0.143346	0.143338
116	0.143129	59320.1	0.143232	0.143129	0.143307	0.143476	0.143475
117	0.143129	58948.1	0.143228	0.143129	0.143306	0.143477	0.143476
127	0.143134	58622.1	0.143235	0.143134	0.143315	0.143484	0.143484
162	0.143134	57988.1	0.143239	0.143134	0.143311	0.143478	0.143476
203	0.14317	39721	0.143285	0.14317	0.143345	19159.3	0.1435
200	0.143179	27875.1	0.143284	0.143179	0.14336	31497.2	0.143504
214	0.143184	25901.4	0.143283	0.143184	0.143366	33526.9	0.143503
206	0.143289	24976.8	3137.16	0.143289	0.143499	31720.5	0.143504
168	0.143146	0.143441	0.143199	0.143146	0.143286	60010.1	0.143505
165	0.143145	0.14344	0.143197	0.143145	0.143285	59992.1	0.143507
121	0.143146	0.143437	0.143201	0.143146	0.143292	59916.1	0.143503
164	0.143141	0.143432	0.143188	0.143141	0.143278	59904.1	0.143499
80	0.143144	0.143439	0.143197	0.143144	0.143283	59906.1	0.143503
163	0.143141	0.143436	0.143194	0.143141	0.143283	59866.1	0.1435
81	0.143142	0.143431	0.143189	0.143142	0.143278	59820.1	0.143498
84	0.143142	0.14344	0.143199	0.143142	0.143281	59806.1	0.143505
75	0.143145	0.143433	0.143195	0.143145	0.143284	59726.1	0.143495
77	0.14314	0.143425	0.143187	0.14314	0.143279	59698.1	0.143499
120	0.143145	0.143432	0.143198	0.143145	0.143287	59950.1	0.1435
79	0.143146	0.143434	0.143193	0.143146	0.143283	59468.1	0.143504
98	0.143145	0.143438	0.1432	0.143145	0.143286	59376.1	0.143505
166	0.143145	0.143436	0.143193	0.143145	0.143283	58630.1	0.143499
76	0.143144	0.143433	0.143194	0.143144	0.143287	58626.1	0.143501
218	0.143173	0.14347	0.143245	0.143173	0.143334	57309.1	2609.2
213	0.143175	0.143481	0.14324	0.143175	0.143341	53344.3	6384.02
211	0.143164	0.143464	0.143227	0.143164	0.143319	49140.5	10733.8
212	0.143166	0.143465	0.143231	0.143166	0.143325	48738.4	11155.9
180	0.143168	0.143484	0.14324	0.143168	0.143311	46681.8	12934.5
182	0.143147	0.143442	0.143196	0.143147	0.143272	48015	11845.3
189	0.143149	0.143444	0.143202	0.143149	0.143278	47111.9	12850.4
186	0.143151	0.143441	0.143202	0.143151	0.143281	47059.1	12621.2
184	0.143146	0.143437	0.143191	0.143146	0.143275	44802.8	15047.4
190	0.143158	0.14345	0.143215	0.143158	0.143296	44553.4	13764.9
191	0.143158	0.143451	0.143212	0.143158	0.143292	43525.1	16313.2
185	0.143154	0.143454	0.143203	0.143154	0.143281	43487.5	16364.8
179	0.14316	0.143464	0.143218	0.14316	0.143297	42222.2	17674.1
138	0.143107	0.143389	0.143144	0.143107	0.143224	0.143464	60036.1
150	0.143104	0.143384	0.143138	0.143104	0.14322	0.143455	60030.1
148	0.14311	0.143394	0.143148	0.14311	0.143231	0.143467	60030.1
151	0.143104	0.143384	0.143138	0.143104	0.14322	0.143455	60026.1
134	0.143107	0.14339	0.143145	0.143107	0.143226	0.143459	60028.1
133	0.14311	0.143395	0.143148	0.14311	0.14323	0.143466	60024.1
169	0.143106	0.143389	0.143144	0.143106	0.143226	0.14346	60020.1
174	0.143106	0.143389	0.143143	0.143106	0.143226	0.14346	60016.1
1	0.143106	0.143389	0.143145	0.143106	0.143227	0.14346	60012.1
215	0.143109	0.143393	0.143148	0.143109	0.143229	0.143464	60014.1
149	0.143112	0.143393	0.143152	0.143112	0.143232	0.143464	60012.1
143	0.143116	0.143401	0.143161	0.143116	0.143236	0.143472	60006.1
130	0.143116	0.143402	0.143163	0.143116	0.143237	0.143471	60004.1
147	0.143109	0.143392	0.143148	0.143109	0.14323	0.143463	60002.1
142	0.143114	0.143401	0.143156	0.143114	0.143236	0.143472	60002.1
152	0.14311	0.143395	0.14315	0.14311	0.14323	0.143462	59988.1
128	0.14312	0.143394	0.143169	0.14312	0.14324	0.143463	59980.1
177	0.143113	0.143399	0.143153	0.143113	0.143234	0.143472	59978.1
136	0.143111	0.143387	0.143153	0.143111	0.143228	0.143457	59950.1
137	0.143106	0.143385	0.143142	0.143106	0.143223	0.143455	59948.1
135	0.143112	0.14339	0.143157	0.143112	0.143225	0.143456	59926.1
132	0.143128	0.143411	0.143188	0.143128	0.143256	0.143479	59952.1
139	0.143111	0.143392	0.143151	0.143111	0.143232	0.143465	59908.1
216	0.143117	0.143406	0.14316	0.143117	0.14324	0.143478	59888.1
131	0.143119	0.143403	0.143165	0.143119	0.143241	0.143474	59848.1
146	0.143113	0.143393	0.143153	0.143113	0.143231	0.143465	59838.1
129	0.143121	0.143403	0.143172	0.143121	0.143243	0.143472	59720.1
141	0.143128	0.143414	0.143183	0.143128	0.14325	0.143482	59644.1
145	0.143125	0.143416	0.143172	0.143125	0.143251	0.143488	59614.1
144	0.143123	0.143411	0.143168	0.143123	0.143246	0.143482	59592.1
140	0.143129	0.143417	0.143178	0.143129	0.143256	0.143484	59384.1
173	0.143107	0.143389	0.143145	0.143107	0.143226	0.14346	59302.1
153	0.143111	0.143394	0.143151	0.143111	0.143233	0.143461	58556.1
170	0.143111	0.143394	0.143152	0.143111	0.143234	0.143464	55116.1
				K = 8
Plant ID	Group 1	Group 2	Group 3	Group 4	Group 5	Group 6	Group 7	Group 8
155	28889.8	2008.42	26336.1	0.125219	0.125145	0.125216	0.125145	0.125145
208	59952.1	0.125144	0.125166	0.125156	0.125119	0.125153	0.125119	0.125119
202	59874.1	0.125134	0.125152	0.125138	0.125112	0.125135	0.125112	0.125112
204	59860.1	0.125135	0.125152	0.125138	0.125112	0.125135	0.125112	0.125112
124	58960.1	0.125209	0.125225	0.125218	0.12514	0.125215	0.12514	0.12514
217	58428.1	0.125208	0.125225	0.125216	0.12514	0.125214	0.12514	0.12514
157	59680.1	0.12515	0.125168	0.125154	0.125117	0.125152	0.125117	0.125117
119	59922.1	0.125118	0.125135	0.12512	0.125103	0.125118	0.125103	0.125103
103	59926.1	0.125128	0.12514	0.125127	0.125107	0.125124	0.125107	0.125107
219	59926.1	0.125126	0.125144	0.12513	0.125108	0.125127	0.125108	0.125108
92	59910.1	0.125134	0.125152	0.125141	0.12511	0.125138	0.12511	0.12511
118	59764.1	0.125133	0.125154	0.125143	0.125112	0.125142	0.125112	0.125112
88	59710.1	0.125131	0.125151	0.12514	0.125109	0.125138	0.125109	0.125109
100	59656.1	0.125131	0.125149	0.125138	0.12511	0.125136	0.12511	0.12511
102	59570.1	0.125123	0.125141	0.125127	0.125106	0.125125	0.125106	0.125106
109	59428.1	0.125126	0.125146	0.125134	0.125109	0.125131	0.125109	0.125109
104	58752.1	0.125126	0.125143	0.125131	0.125107	0.125128	0.125107	0.125107
156	59954.1	0.125129	0.125148	0.125134	0.125109	0.125131	0.125109	0.125109
91	59526.1	0.125188	0.12518	0.125171	0.125131	0.125169	0.125131	0.125131
125	59888.1	0.125151	0.125163	0.125151	0.125119	0.125148	0.125119	0.125119
126	59946.1	0.125126	0.125143	0.125127	0.125108	0.125124	0.125108	0.125108
112	46376.9	13541.3	0.125201	0.125192	0.125149	0.125189	0.125149	0.125149
93	0.125117	59918.1	0.125164	0.125158	0.125101	0.125155	0.125101	0.125101
107	0.125112	59924.1	0.125156	0.125149	0.125097	0.125146	0.125097	0.125097
187	0.125118	59848.1	0.125165	0.125161	0.125101	0.125157	0.125101	0.125101
183	0.125123	59784.1	0.125169	0.125162	0.125103	0.125157	0.125103	0.125103
181	0.125129	59632.1	0.125172	0.125168	0.125105	0.125164	0.125105	0.125105
188	0.125124	59598.1	0.125169	0.125162	0.125103	0.125159	0.125103	0.125103
106	0.125119	59456.1	0.125168	0.125164	0.125102	0.12516	0.125102	0.125102
105	0.125113	58920.1	0.125159	0.125152	0.125098	0.125149	0.125098	0.125098
108	0.12512	58740.1	0.125174	0.125173	0.125104	0.12517	0.125104	0.125104
116	0.125133	0.125159	59320.1	0.125218	0.125097	0.125218	0.125097	0.125097
117	0.125132	0.125159	58948.1	0.125219	0.125097	0.125218	0.125097	0.125097
127	0.125134	0.125162	58622.1	0.125221	0.125099	0.125221	0.125099	0.125099
162	0.125136	0.125161	57988.1	0.125219	0.125099	0.125219	0.125099	0.125099
203	0.125152	0.125173	39720.2	19160	0.125111	0.125227	0.125111	0.125111
200	0.125151	0.125178	27874.4	31497.8	0.125115	0.125815	0.125115	0.125115
214	0.125151	0.12518	25900.7	33527.6	0.125116	0.125228	0.125116	0.125116
206	3137.72	0.125226	24974.1	31722.6	0.125153	0.125228	0.125153	0.125153
168	0.125122	0.125152	0.125206	60010.1	0.125103	0.125229	0.125103	0.125103
165	0.125121	0.125152	0.125206	59992.1	0.125103	0.125229	0.125103	0.125103
121	0.125122	0.125154	0.125205	59916.1	0.125103	0.125228	0.125103	0.125103
164	0.125118	0.125149	0.125203	59904.1	0.125101	0.125226	0.125101	0.125101
80	0.125121	0.125151	0.125206	59906.1	0.125102	0.125228	0.125102	0.125102
163	0.12512	0.125151	0.125204	59866.1	0.125101	0.125227	0.125101	0.125101
81	0.125118	0.12515	0.125203	59820.1	0.125101	0.125226	0.125101	0.125101
84	0.125122	0.12515	0.125206	59806.1	0.125101	0.125229	0.125101	0.125101
75	0.12512	0.125151	0.125204	59726.1	0.125103	0.125225	0.125103	0.125103
77	0.125117	0.12515	0.125201	59698.1	0.125101	0.125226	0.125101	0.125101
120	0.125121	0.125152	0.125203	59950.1	0.125102	0.125227	0.125102	0.125102
79	0.12512	0.125151	0.125204	59468.1	0.125103	0.125228	0.125103	0.125103
98	0.125122	0.125152	0.125205	59376.1	0.125102	0.125228	0.125102	0.125102
166	0.125119	0.125151	0.125205	58630.1	0.125102	0.12523	0.125102	0.125102
76	0.12512	0.125152	0.125204	58626.1	0.125102	0.125227	0.125102	0.125102
218	0.125138	0.125169	0.125216	57346.7	0.125112	2571.56	0.125112	0.125112
213	0.125136	0.125171	0.12522	53351.6	0.125113	6376.63	0.125113	0.125113
211	0.125131	0.125164	0.125214	49146.2	0.125109	10728	0.125109	0.125109
212	0.125133	0.125166	0.125214	48744.3	0.12511	11150	0.12511	0.12511
180	0.125136	0.125161	0.125221	46686.5	0.125111	12929.8	0.125111	0.125111
182	0.12512	0.125147	0.125207	48021.7	0.125103	11838.6	0.125103	0.125103
189	0.125123	0.125149	0.125207	47118.1	0.125104	12844.2	0.125104	0.125104
186	0.125123	0.12515	0.125206	47065.1	0.125105	12615.1	0.125105	0.125105
184	0.125119	0.125148	0.125205	44808.1	0.125103	15042.1	0.125103	0.125103
190	0.125127	0.125156	0.12521	44558.6	0.125107	13759.7	0.125107	0.125107
191	0.125126	0.125154	0.12521	43530	0.125107	16308.3	0.125107	0.125107
185	0.125123	0.125151	0.125211	43492.5	0.125106	16359.7	0.125106	0.125106
179	0.125128	0.125156	0.125214	42226.9	0.125108	17669.4	0.125108	0.125108
138	0.125102	0.125131	0.125188	0.125214	0.125089	60036.1	0.125089	0.125089
150	0.1251	0.125129	0.125187	0.125211	0.125088	60030.1	0.125088	0.125088
148	0.125104	0.125133	0.12519	0.125215	0.12509	60030.1	0.12509	0.12509
151	0.1251	0.125129	0.125186	0.125211	0.125088	60026.1	0.125088	0.125088
134	0.125103	0.125131	0.125188	0.125213	0.125089	60028.1	0.125089	0.125089
133	0.125104	0.125133	0.12519	0.125215	0.12509	60024.1	0.12509	0.12509
169	0.125102	0.125131	0.125188	0.125213	0.125089	60020.1	0.125089	0.125089
174	0.125102	0.125131	0.125188	0.125213	0.125089	60016.1	0.125089	0.125089
1	0.125102	0.125132	0.125188	0.125213	0.125089	60012.1	0.125089	0.125089
215	0.125104	0.125132	0.12519	0.125214	0.12509	60014.1	0.12509	0.12509
149	0.125105	0.125133	0.12519	0.125214	0.125091	60012.1	0.125091	0.125091
143	0.125108	0.125135	0.125192	0.125217	0.125092	60006.1	0.125092	0.125092
130	0.125109	0.125135	0.125193	0.125217	0.125092	60004.1	0.125092	0.125092
147	0.125104	0.125133	0.125189	0.125214	0.12509	60002.1	0.12509	0.12509
142	0.125106	0.125135	0.125192	0.125217	0.125091	60002.1	0.125091	0.125091
152	0.125104	0.125133	0.12519	0.125213	0.12509	59988.1	0.12509	0.12509
128	0.125111	0.125136	0.12519	0.125214	0.125094	59980.1	0.125094	0.125094
177	0.125105	0.125134	0.125192	0.125217	0.125091	59978.1	0.125091	0.125091
136	0.125105	0.125132	0.125188	0.125212	0.125091	59950.1	0.125091	0.125091
137	0.125101	0.12513	0.125187	0.125211	0.125089	59948.1	0.125089	0.125089
135	0.125107	0.125131	0.125188	0.125212	0.125091	59926.1	0.125091	0.125091
132	0.125118	0.125142	0.125196	0.12522	0.125097	59952.1	0.125097	0.125097
139	0.125105	0.125133	0.125189	0.125215	0.125091	59908.1	0.125091	0.125091
216	0.125108	0.125136	0.125194	0.125219	0.125093	59888.1	0.125093	0.125093
131	0.12511	0.125136	0.125193	0.125218	0.125093	59848.1	0.125093	0.125093
146	0.125105	0.125133	0.12519	0.125214	0.125091	59838.1	0.125091	0.125091
129	0.125112	0.125137	0.125193	0.125217	0.125094	59720.1	0.125094	0.125094
141	0.125116	0.12514	0.125197	0.125221	0.125097	59644.1	0.125097	0.125097
145	0.125112	0.12514	0.125198	0.125223	0.125095	59614.1	0.125095	0.125095
144	0.125111	0.125138	0.125196	0.125221	0.125095	59592.1	0.125095	0.125095
140	0.125114	0.125142	0.125198	0.125221	0.125097	59384.1	0.125097	0.125097
173	0.125102	0.125131	0.125188	0.125213	0.125089	59302.1	0.125089	0.125089
153	0.125105	0.125133	0.12519	0.125213	0.12509	58556.1	0.12509	0.12509
170	0.125105	0.125134	0.12519	0.125214	0.125091	55116.1	0.125091	0.125091
				K = 9
Plant ID	Group 1	Group 2	Group 3	Group 4	Group 5	Group 6	Group 7	Group 8	Group 9
155	0.111163	0.111163	0.111189	28889.8	0.111163	0.111189	0.111163	2003.73	26340.8
208	0.111154	0.111154	0.111166	59952.1	0.111154	0.111167	0.111154	0.111163	0.11117
202	0.111151	0.111151	0.11116	59874.1	0.111151	0.111161	0.111151	0.111159	0.111166
204	0.111151	0.111151	0.11116	59860.1	0.111151	0.111161	0.111151	0.111159	0.111166
124	0.111161	0.111161	0.111188	58960.1	0.111161	0.111189	0.111161	0.111186	0.111192
217	0.111161	0.111161	0.111188	58428.1	0.111161	0.111189	0.111161	0.111186	0.111192
157	0.111153	0.111153	0.111166	59680.1	0.111153	0.111166	0.111153	0.111165	0.111171
119	0.111148	0.111148	0.111153	59922.1	0.111148	0.111154	0.111148	0.111154	0.11116
103	0.11115	0.11115	0.111156	59926.1	0.11115	0.111157	0.11115	0.111157	0.111161
219	0.11115	0.11115	0.111157	59926.1	0.11115	0.111158	0.11115	0.111156	0.111163
92	0.111151	0.111151	0.111161	59910.1	0.111151	0.111162	0.111151	0.111159	0.111166
118	0.111151	0.111151	0.111162	59764.1	0.111151	0.111162	0.111151	0.111159	0.111166
88	0.11115	0.11115	0.111161	59710.1	0.11115	0.111162	0.11115	0.111158	0.111165
100	0.111151	0.111151	0.11116	59656.1	0.111151	0.111161	0.111151	0.111158	0.111165
102	0.111149	0.111149	0.111156	59570.1	0.111149	0.111157	0.111149	0.111155	0.111162
109	0.11115	0.11115	0.111158	59428.1	0.11115	0.111159	0.11115	0.111156	0.111164
104	0.11115	0.11115	0.111157	58752.1	0.11115	0.111158	0.11115	0.111156	0.111162
156	0.11115	0.11115	0.111158	59954.1	0.11115	0.111159	0.11115	0.111157	0.111164
91	0.111158	0.111158	0.111172	59526.1	0.111158	0.111173	0.111158	0.111179	0.111176
125	0.111154	0.111154	0.111164	59888.1	0.111154	0.111165	0.111154	0.111165	0.11117
126	0.11115	0.11115	0.111156	59946.1	0.11115	0.111157	0.11115	0.111156	0.111162
112	0.111165	0.111165	0.111179	46377.1	0.111165	0.11118	0.111165	13541.1	0.111183
93	0.111147	0.111147	0.111167	0.111153	0.111147	0.111168	0.111147	59918.1	0.11117
107	0.111146	0.111146	0.111163	0.111151	0.111146	0.111165	0.111146	59924.1	0.111167
187	0.111148	0.111148	0.111167	0.111153	0.111148	0.111169	0.111148	59848.1	0.11117
183	0.111148	0.111148	0.111168	0.111155	0.111148	0.111169	0.111148	59784.1	0.111172
181	0.111149	0.111149	0.11117	0.111157	0.111149	0.111171	0.111149	59632.1	0.111173
188	0.111148	0.111148	0.111168	0.111156	0.111148	0.111169	0.111148	59598.1	0.111172
106	0.111148	0.111148	0.111169	0.111154	0.111148	0.11117	0.111148	59456.1	0.111171
105	0.111146	0.111146	0.111164	0.111152	0.111146	0.111166	0.111146	58920.1	0.111168
108	0.111149	0.111149	0.111172	0.111154	0.111149	0.111173	0.111149	58740.1	0.111174
116	0.111146	0.111146	0.111189	0.111159	0.111146	0.111189	0.111146	0.111168	59320.1
117	0.111146	0.111146	0.111189	0.111158	0.111146	0.111189	0.111146	0.111168	58948.1
127	0.111147	0.111147	0.11119	0.111159	0.111147	0.11119	0.111147	0.111169	58622.1
162	0.111147	0.111147	0.111189	0.11116	0.111147	0.11119	0.111147	0.111169	57988.1
203	0.111151	0.111151	0.111192	0.111166	0.111151	19160.3	0.111151	0.111173	39719.9
200	0.111152	0.111152	0.111193	0.111165	0.111152	31498.4	0.111152	0.111175	27873.8
214	0.111153	0.111153	0.111193	0.111165	0.111153	33528	0.111153	0.111176	25900.2
206	0.111166	0.111166	0.111193	3136.24	0.111166	31720.2	0.111166	0.111192	24977.9
168	0.111148	0.111148	0.111193	0.111155	0.111148	60010.1	0.111148	0.111166	0.111185
165	0.111148	0.111148	0.111193	0.111155	0.111148	59992.1	0.111148	0.111166	0.111185
121	0.111148	0.111148	0.111193	0.111155	0.111148	59916.1	0.111148	0.111167	0.111184
164	0.111147	0.111147	0.111192	0.111153	0.111147	59904.1	0.111147	0.111165	0.111184
80	0.111148	0.111148	0.111193	0.111154	0.111148	59906.1	0.111148	0.111165	0.111185
163	0.111148	0.111148	0.111192	0.111154	0.111148	59866.1	0.111148	0.111165	0.111184
81	0.111148	0.111148	0.111192	0.111153	0.111148	59820.1	0.111148	0.111165	0.111184
84	0.111148	0.111148	0.111193	0.111155	0.111148	59806.1	0.111148	0.111165	0.111185
75	0.111148	0.111148	0.111192	0.111154	0.111148	59726.1	0.111148	0.111165	0.111184
77	0.111147	0.111147	0.111192	0.111153	0.111147	59698.1	0.111147	0.111165	0.111183
120	0.111148	0.111148	0.111192	0.111155	0.111148	59950.1	0.111148	0.111166	0.111184
79	0.111148	0.111148	0.111193	0.111154	0.111148	59468.1	0.111148	0.111165	0.111184
98	0.111148	0.111148	0.111193	0.111155	0.111148	59376.1	0.111148	0.111166	0.111185
166	0.111148	0.111148	0.111193	0.111154	0.111148	58630.1	0.111148	0.111165	0.111184
76	0.111148	0.111148	0.111192	0.111154	0.111148	58626.1	0.111148	0.111166	0.111184
218	0.111151	0.111151	2563.02	0.111161	0.111151	57355.2	0.111151	0.111172	0.111189
213	0.111152	0.111152	6375.25	0.11116	0.111152	53353	0.111152	0.111173	0.11119
211	0.11115	0.11115	10726.9	0.111158	0.11115	49147.3	0.11115	0.11117	0.111188
212	0.111151	0.111151	11148.8	0.111159	0.111151	48745.4	0.111151	0.111171	0.111188
180	0.111151	0.111151	12928.7	0.11116	0.111151	46687.5	0.111151	0.111169	0.11119
182	0.111148	0.111148	11837.4	0.111154	0.111148	48022.8	0.111148	0.111164	0.111185
189	0.111149	0.111149	12843	0.111155	0.111149	47119.2	0.111149	0.111165	0.111185
186	0.111149	0.111149	12614	0.111155	0.111149	47066.2	0.111149	0.111165	0.111185
184	0.111148	0.111148	15041.1	0.111154	0.111148	44809.1	0.111148	0.111164	0.111184
190	0.11115	0.11115	13758.7	0.111157	0.11115	44559.6	0.11115	0.111167	0.111186
191	0.11115	0.11115	16307.2	0.111156	0.11115	43531	0.11115	0.111166	0.111186
185	0.111149	0.111149	16358.7	0.111155	0.111149	43493.5	0.111149	0.111165	0.111187
179	0.11115	0.11115	17668.4	0.111157	0.11115	42227.9	0.11115	0.111167	0.111188
138	0.111143	0.111143	60036.1	0.111148	0.111143	0.111188	0.111143	0.111158	0.111179
150	0.111143	0.111143	60030.1	0.111147	0.111143	0.111187	0.111143	0.111157	0.111178
148	0.111144	0.111144	60030.1	0.111148	0.111144	0.111188	0.111144	0.111159	0.111179
151	0.111143	0.111143	60026.1	0.111147	0.111143	0.111187	0.111143	0.111157	0.111178
134	0.111143	0.111143	60028.1	0.111148	0.111143	0.111187	0.111143	0.111158	0.111179
133	0.111144	0.111144	60024.1	0.111148	0.111144	0.111188	0.111144	0.111159	0.111179
169	0.111143	0.111143	60020.1	0.111148	0.111143	0.111187	0.111143	0.111158	0.111179
174	0.111143	0.111143	60016.1	0.111148	0.111143	0.111187	0.111143	0.111158	0.111179
1	0.111143	0.111143	60012.1	0.111148	0.111143	0.111187	0.111143	0.111158	0.111179
215	0.111143	0.111143	60014.1	0.111148	0.111143	0.111188	0.111143	0.111159	0.111179
149	0.111144	0.111144	60012.1	0.111149	0.111144	0.111188	0.111144	0.111159	0.111179
143	0.111144	0.111144	60006.1	0.11115	0.111144	0.111189	0.111144	0.11116	0.11118
130	0.111144	0.111144	60004.1	0.11115	0.111144	0.111189	0.111144	0.11116	0.11118
147	0.111143	0.111143	60002.1	0.111148	0.111143	0.111188	0.111143	0.111159	0.111179
142	0.111144	0.111144	60002.1	0.111149	0.111144	0.111189	0.111144	0.111159	0.11118
152	0.111143	0.111143	59988.1	0.111149	0.111143	0.111188	0.111143	0.111159	0.111179
128	0.111145	0.111145	59980.1	0.111151	0.111145	0.111188	0.111145	0.11116	0.111179
177	0.111144	0.111144	59978.1	0.111149	0.111144	0.111189	0.111144	0.111159	0.11118
136	0.111144	0.111144	59950.1	0.111149	0.111144	0.111187	0.111144	0.111158	0.111178
137	0.111143	0.111143	59948.1	0.111148	0.111143	0.111187	0.111143	0.111158	0.111178
135	0.111144	0.111144	59926.1	0.111149	0.111144	0.111187	0.111144	0.111158	0.111179
132	0.111146	0.111146	59952.1	0.111153	0.111146	0.11119	0.111146	0.111162	0.111181
139	0.111144	0.111144	59908.1	0.111149	0.111144	0.111188	0.111144	0.111159	0.111179
216	0.111144	0.111144	59888.1	0.11115	0.111144	0.11119	0.111144	0.11116	0.111181
131	0.111145	0.111145	59848.1	0.11115	0.111145	0.111189	0.111145	0.11116	0.11118
146	0.111144	0.111144	59838.1	0.111149	0.111144	0.111188	0.111144	0.111159	0.111179
129	0.111145	0.111145	59720.1	0.111151	0.111145	0.111189	0.111145	0.11116	0.11118
141	0.111146	0.111146	59644.1	0.111153	0.111146	0.11119	0.111146	0.111161	0.111182
145	0.111145	0.111145	59614.1	0.111151	0.111145	0.111191	0.111145	0.111161	0.111182
144	0.111145	0.111145	59592.1	0.111151	0.111145	0.11119	0.111145	0.111161	0.111181
140	0.111146	0.111146	59384.1	0.111152	0.111146	0.11119	0.111146	0.111162	0.111182
173	0.111143	0.111143	59302.1	0.111148	0.111143	0.111187	0.111143	0.111158	0.111179
153	0.111144	0.111144	58556.1	0.111149	0.111144	0.111188	0.111144	0.111159	0.111179
170	0.111144	0.111144	55116.1	0.111149	0.111144	0.111188	0.111144	0.111159	0.111179
					K = 10
Plant ID	Group 1	Group 2	Group 3	Group 4	Group 5	Group 6	Group 7	Group 8	Group 9	Group 10
155	0.100019	0.100019	26339.7	0.100019	0.100028	2004.57	0.100019	28890	0.100019	0.100028
208	0.100015	0.100015	0.100021	0.100015	0.10002	0.100019	0.100015	59952.1	0.100015	0.10002
202	0.100015	0.100015	0.10002	0.100015	0.100018	0.100017	0.100015	59874.1	0.100015	0.100018
204	0.100015	0.100015	0.10002	0.100015	0.100018	0.100017	0.100015	59860.1	0.100015	0.100018
124	0.100018	0.100018	0.100029	0.100018	0.100028	0.100027	0.100018	58960.1	0.100018	0.100028
217	0.100018	0.100018	0.100029	0.100018	0.100028	0.100027	0.100018	58428.1	0.100018	0.100028
157	0.100015	0.100015	0.100022	0.100015	0.10002	0.100019	0.100015	59680.1	0.100015	0.10002
119	0.100013	0.100013	0.100018	0.100013	0.100015	0.100015	0.100013	59922.1	0.100013	0.100016
103	0.100014	0.100014	0.100018	0.100014	0.100016	0.100017	0.100014	59926.1	0.100014	0.100016
219	0.100014	0.100014	0.100019	0.100014	0.100016	0.100016	0.100014	59926.1	0.100014	0.100017
92	0.100014	0.100014	0.10002	0.100014	0.100018	0.100017	0.100014	59910.1	0.100014	0.100018
118	0.100015	0.100015	0.10002	0.100015	0.100018	0.100017	0.100015	59764.1	0.100015	0.100018
88	0.100014	0.100014	0.10002	0.100014	0.100018	0.100017	0.100014	59710.1	0.100014	0.100018
100	0.100014	0.100014	0.100019	0.100014	0.100018	0.100017	0.100014	59656.1	0.100014	0.100018
102	0.100014	0.100014	0.100018	0.100014	0.100016	0.100016	0.100014	59570.1	0.100014	0.100017
109	0.100014	0.100014	0.100019	0.100014	0.100017	0.100016	0.100014	59428.1	0.100014	0.100017
104	0.100014	0.100014	0.100019	0.100014	0.100017	0.100016	0.100014	58752.1	0.100014	0.100017
156	0.100014	0.100014	0.100019	0.100014	0.100017	0.100017	0.100014	59954.1	0.100014	0.100017
91	0.100017	0.100017	0.100023	0.100017	0.100022	0.100024	0.100017	59526.1	0.100017	0.100022
125	0.100016	0.100016	0.100021	0.100016	0.100019	0.10002	0.100016	59888.1	0.100016	0.10002
126	0.100014	0.100014	0.100018	0.100014	0.100016	0.100016	0.100014	59946.1	0.100014	0.100017
112	0.100019	0.100019	0.100026	0.100019	0.100024	13541.3	0.100019	46376.9	0.100019	0.100025
93	0.100013	0.100013	0.100021	0.100013	0.10002	59918.1	0.100013	0.100015	0.100013	0.10002
107	0.100013	0.100013	0.10002	0.100013	0.100019	59924.1	0.100013	0.100014	0.100013	0.100019
187	0.100013	0.100013	0.100021	0.100013	0.10002	59848.1	0.100013	0.100015	0.100013	0.100021
183	0.100013	0.100013	0.100022	0.100013	0.10002	59784.1	0.100013	0.100016	0.100013	0.100021
181	0.100014	0.100014	0.100022	0.100014	0.100021	59632.1	0.100014	0.100017	0.100014	0.100022
188	0.100013	0.100013	0.100022	0.100013	0.100021	59598.1	0.100013	0.100016	0.100013	0.100021
106	0.100013	0.100013	0.100022	0.100013	0.100021	59456.1	0.100013	0.100015	0.100013	0.100021
105	0.100013	0.100013	0.100021	0.100013	0.100019	58920.1	0.100013	0.100015	0.100013	0.10002
108	0.100014	0.100014	0.100023	0.100014	0.100022	58740.1	0.100014	0.100016	0.100014	0.100022
116	0.100013	0.100013	59320.1	0.100013	0.100028	0.100021	0.100013	0.100017	0.100013	0.100028
117	0.100013	0.100013	58948.1	0.100013	0.100028	0.100021	0.100013	0.100017	0.100013	0.100028
127	0.100013	0.100013	58622.1	0.100013	0.100029	0.100021	0.100013	0.100017	0.100013	0.100029
162	0.100013	0.100013	57988.1	0.100013	0.100028	0.100021	0.100013	0.100018	0.100013	0.100028
203	0.100014	0.100014	39721.1	0.100014	0.100029	0.100022	0.100014	0.10002	0.100014	19159.1
200	0.100015	0.100015	27874.8	0.100015	0.100029	0.100023	0.100015	0.10002	0.100015	31497.4
214	0.100015	0.100015	25901.2	0.100015	0.100029	0.100023	0.100015	0.10002	0.100015	33527
206	0.10002	0.10002	24977.4	0.10002	0.100029	0.100029	0.10002	3136.8	0.10002	31720.1
168	0.100013	0.100013	0.100027	0.100013	0.10003	0.10002	0.100013	0.100016	0.100013	60010.1
165	0.100013	0.100013	0.100027	0.100013	0.10003	0.10002	0.100013	0.100016	0.100013	59992.1
121	0.100013	0.100013	0.100026	0.100013	0.100029	0.10002	0.100013	0.100016	0.100013	59916.1
164	0.100013	0.100013	0.100026	0.100013	0.100029	0.100019	0.100013	0.100015	0.100013	59904.1
80	0.100013	0.100013	0.100027	0.100013	0.100029	0.10002	0.100013	0.100016	0.100013	59906.1
163	0.100013	0.100013	0.100026	0.100013	0.100029	0.10002	0.100013	0.100016	0.100013	59866.1
81	0.100013	0.100013	0.100026	0.100013	0.100029	0.100019	0.100013	0.100015	0.100013	59820.1
84	0.100013	0.100013	0.100027	0.100013	0.100029	0.100019	0.100013	0.100016	0.100013	59806.1
75	0.100013	0.100013	0.100026	0.100013	0.100029	0.10002	0.100013	0.100016	0.100013	59726.1
77	0.100013	0.100013	0.100026	0.100013	0.100029	0.100019	0.100013	0.100015	0.100013	59698.1
120	0.100013	0.100013	0.100026	0.100013	0.100029	0.10002	0.100013	0.100016	0.100013	59950.1
79	0.100013	0.100013	0.100026	0.100013	0.100029	0.10002	0.100013	0.100016	0.100013	59468.1
98	0.100013	0.100013	0.100027	0.100013	0.100029	0.10002	0.100013	0.100016	0.100013	59376.1
166	0.100013	0.100013	0.100026	0.100013	0.10003	0.10002	0.100013	0.100016	0.100013	58630.1
76	0.100013	0.100013	0.100026	0.100013	0.100029	0.10002	0.100013	0.100016	0.100013	58626.1
218	0.100015	0.100015	0.100028	0.100015	2604.06	0.100022	0.100015	0.100018	0.100015	57314.1
213	0.100015	0.100015	0.100028	0.100015	6382	0.100022	0.100015	0.100018	0.100015	53346.2
211	0.100014	0.100014	0.100028	0.100014	10732.3	0.100021	0.100014	0.100017	0.100014	49141.9
212	0.100014	0.100014	0.100028	0.100014	11154.4	0.100021	0.100014	0.100017	0.100014	48739.8
180	0.100014	0.100014	0.100029	0.100014	12933.3	0.100021	0.100014	0.100018	0.100014	46682.9
182	0.100013	0.100013	0.100027	0.100013	11843.6	0.100019	0.100013	0.100016	0.100013	48016.6
189	0.100014	0.100014	0.100027	0.100014	12848.9	0.100019	0.100014	0.100016	0.100014	47113.3
186	0.100014	0.100014	0.100027	0.100014	12619.7	0.100019	0.100014	0.100016	0.100014	47060.5
184	0.100013	0.100013	0.100026	0.100013	15046.1	0.100019	0.100013	0.100015	0.100013	44804.1
190	0.100014	0.100014	0.100027	0.100014	13763.5	0.10002	0.100014	0.100017	0.100014	44554.7
191	0.100014	0.100014	0.100027	0.100014	16312	0.10002	0.100014	0.100016	0.100014	43526.2
185	0.100014	0.100014	0.100027	0.100014	16363.5	0.10002	0.100014	0.100016	0.100014	43488.7
179	0.100014	0.100014	0.100028	0.100014	17673	0.10002	0.100014	0.100017	0.100014	42223.2
138	0.100012	0.100012	0.100024	0.100012	60036.1	0.100017	0.100012	0.100013	0.100012	0.100028
150	0.100011	0.100011	0.100024	0.100011	60030.1	0.100017	0.100011	0.100013	0.100011	0.100027
148	0.100012	0.100012	0.100025	0.100012	60030.1	0.100017	0.100012	0.100013	0.100012	0.100028
151	0.100011	0.100011	0.100024	0.100011	60026.1	0.100017	0.100011	0.100013	0.100011	0.100027
134	0.100012	0.100012	0.100024	0.100012	60028.1	0.100017	0.100012	0.100013	0.100012	0.100027
133	0.100012	0.100012	0.100025	0.100012	60024.1	0.100017	0.100012	0.100013	0.100012	0.100028
169	0.100012	0.100012	0.100024	0.100012	60020.1	0.100017	0.100012	0.100013	0.100012	0.100028
174	0.100012	0.100012	0.100024	0.100012	60016.1	0.100017	0.100012	0.100013	0.100012	0.100028
1	0.100012	0.100012	0.100024	0.100012	60012.1	0.100017	0.100012	0.100013	0.100012	0.100028
215	0.100012	0.100012	0.100025	0.100012	60014.1	0.100017	0.100012	0.100013	0.100012	0.100028
149	0.100012	0.100012	0.100025	0.100012	60012.1	0.100017	0.100012	0.100014	0.100012	0.100028
143	0.100012	0.100012	0.100025	0.100012	60006.1	0.100017	0.100012	0.100014	0.100012	0.100028
130	0.100012	0.100012	0.100025	0.100012	60004.1	0.100017	0.100012	0.100014	0.100012	0.100028
147	0.100012	0.100012	0.100025	0.100012	60002.1	0.100017	0.100012	0.100013	0.100012	0.100028
142	0.100012	0.100012	0.100025	0.100012	60002.1	0.100017	0.100012	0.100014	0.100012	0.100028
152	0.100012	0.100012	0.100025	0.100012	59988.1	0.100017	0.100012	0.100014	0.100012	0.100028
128	0.100012	0.100012	0.100025	0.100012	59980.1	0.100018	0.100012	0.100014	0.100012	0.100028
177	0.100012	0.100012	0.100025	0.100012	59978.1	0.100017	0.100012	0.100014	0.100012	0.100028
136	0.100012	0.100012	0.100024	0.100012	59950.1	0.100017	0.100012	0.100014	0.100012	0.100027
137	0.100012	0.100012	0.100024	0.100012	59948.1	0.100017	0.100012	0.100013	0.100012	0.100027
135	0.100012	0.100012	0.100024	0.100012	59926.1	0.100017	0.100012	0.100014	0.100012	0.100027
132	0.100013	0.100013	0.100025	0.100013	59952.1	0.100018	0.100013	0.100015	0.100013	0.100028
139	0.100012	0.100012	0.100024	0.100012	59908.1	0.100017	0.100012	0.100014	0.100012	0.100028
216	0.100012	0.100012	0.100025	0.100012	59888.1	0.100018	0.100012	0.100014	0.100012	0.100028
131	0.100012	0.100012	0.100025	0.100012	59848.1	0.100018	0.100012	0.100014	0.100012	0.100028
146	0.100012	0.100012	0.100025	0.100012	59838.1	0.100017	0.100012	0.100014	0.100012	0.100028
129	0.100012	0.100012	0.100025	0.100012	59720.1	0.100018	0.100012	0.100015	0.100012	0.100028
141	0.100013	0.100013	0.100025	0.100013	59644.1	0.100018	0.100013	0.100015	0.100013	0.100028
145	0.100012	0.100012	0.100026	0.100012	59614.1	0.100018	0.100012	0.100015	0.100012	0.100029
144	0.100012	0.100012	0.100025	0.100012	59592.1	0.100018	0.100012	0.100014	0.100012	0.100028
140	0.100013	0.100013	0.100026	0.100013	59384.1	0.100018	0.100013	0.100015	0.100013	0.100029
173	0.100012	0.100012	0.100024	0.100012	59302.1	0.100017	0.100012	0.100013	0.100012	0.100028
153	0.100012	0.100012	0.100025	0.100012	58556.1	0.100017	0.100012	0.100014	0.100012	0.100028
170	0.100012	0.100012	0.100025	0.100012	55116.1	0.100017	0.100012	0.100014	0.100012	0.100028
