# Supplementary material for: Genome‐wide genotyping of a novel Mexican Chile Pepper collection illuminates the history of landrace differentiation after Capsicum annuum L. domestication
Source: Evol Appl. 2018 Jul 11;12(1):78–92. doi: 10.1111/eva.12651 (PMC6304684; doi:10.1111/eva.12651)
Supplement: Supplementary file 12 [file EVA-12-78-s013.xlsx]

## Sheet: Sheet1
Table S3: Identity scores output by FastStructure (varQ) for entire chile pepper collection, at each level of K. Higher K values (>7) create groups with very low identity across all accessions.
	K = 2
Plant ID	Group 1	Group 2
155	4998.59	1920.41
208	7067.98	1.02236
202	7036.07	0.934913
204	7028.06	0.937433
124	6997.81	1.19493
217	6891.83	1.17481
157	7008.03	0.96913
119	7080.11	0.888017
103	7056.11	0.89499
219	7036.1	0.899097
92	7040.06	0.940872
118	7088.06	0.941693
88	7046.09	0.90681
100	7052.05	0.95032
102	7050.12	0.87999
109	7034.12	0.875281
104	6986.1	0.89858
156	7038.1	0.89621
91	7046.05	0.952824
125	7065.92	1.0831
126	7060.1	0.903102
112	6445.38	607.618
93	3808.94	3238.06
107	3759.52	3257.48
187	3769.08	3233.92
183	3707.1	3257.9
181	3754.72	3256.28
188	3710.16	3254.84
106	3501.37	3533.63
105	3666.58	3348.42
108	3441.99	3591.01
116	26.3866	6972.61
117	65.9391	6907.06
127	28.9668	6958.03
162	71.8071	6889.19
203	210.576	6764.42
200	178.089	6860.91
214	96.1704	6940.83
206	1110.36	5966.64
168	0.747138	7082.25
165	0.740912	7086.26
121	0.752522	7080.25
164	0.742876	7042.26
80	0.747126	7094.25
163	0.74055	7080.26
81	0.742229	7058.26
84	0.747318	7028.25
75	0.739037	7028.26
77	0.742317	7054.26
120	0.735606	7078.26
79	0.750859	7078.25
98	0.744294	7054.26
166	0.748542	7002.25
76	0.751804	7070.25
213	0.791501	7068.21
211	0.76172	7060.24
212	0.771497	7042.23
180	0.737853	7070.26
182	0.738886	7088.26
189	0.738764	7092.26
186	0.740164	7074.26
184	0.737315	7082.26
190	0.750205	7090.25
191	0.73684	7088.26
185	0.737254	7080.26
179	0.744459	7084.26
138	0.73049	7094.27
150	0.730374	7092.27
148	0.731715	7094.27
151	0.73026	7092.27
134	0.733765	7094.27
133	0.731284	7094.27
169	0.732939	7092.27
174	0.732664	7090.27
1	0.732795	7094.27
215	0.731216	7086.27
149	0.730442	7094.27
143	0.733515	7082.27
130	0.731753	7094.27
147	0.731097	7094.27
142	0.731709	7094.27
152	0.730699	7080.27
128	0.757439	7094.24
177	0.731812	7092.27
136	0.730494	7094.27
137	0.730154	7094.27
135	0.730373	7092.27
132	0.731596	7094.27
139	0.750641	7086.25
216	0.735923	7086.26
131	0.73209	7088.27
146	0.730171	7090.27
129	0.731989	7086.27
141	0.734198	7090.27
145	0.731423	7088.27
144	0.740892	7092.26
140	0.755721	7084.24
173	0.732795	7094.27
153	0.731098	7086.27
170	0.731376	7054.27
Calico	0.83305	6036.17
Columbian Rainbow	1125.04	5761.96
Pimento de Neyde	4262.49	1964.51
Sandia	0.81169	6206.19
sunrise eclipse	1189.91	5551.09
California Mild	1434.71	4388.29
Chili De Arbol	101.227	6551.77
Filius Blue	379.035	5443.96
Mayan Cobanero	1413.79	4711.21
Mulato	0.740188	6218.26
Pequin	241.467	6717.53
Sweet Chocolate	0.758381	6626.24
CM334	0.758967	6980.24
chiltepin	0.802715	6726.2
Apple Pimento	1.21062	5739.79
Bulgarian Carrot 2	724.319	5942.68
Bulgarian Carrot	1.08972	6039.91
Bulls heart 2	1.18597	6851.81
Buran	0.8399	6046.16
Dulcetta Orange	0.99057	6096.01
Feher Ozon Paprika	1514.76	4548.24
Marseilles Sweet Yellow	0.74505	6584.25
Piment Vegetarian	4569.66	1889.34
Succette de Provence	0.868408	5634.13
Banana Sweet	0.819333	6144.18
Big Red	57.834	6533.17
China Giant Sweet	0.762443	6022.24
Chinese Ching Choo	1113.06	4767.94
Chocolate Beauty	0.991831	6484.01
Peter Pepper Red	0.764536	6388.24
Riot	0.782782	6794.22
Mams Biber	2350.09	4294.91
Shishito	0.822023	6286.18
Zunla	0.794982	6776.21
	K = 3
Plant ID	Group 1	Group 2	Group 3
155	4942.21	0.416953	1976.37
208	7068.21	0.391121	0.403649
202	7036.21	0.388311	0.398263
204	7028.21	0.388397	0.39842
124	6998.18	0.404071	0.4178
217	6892.18	0.401693	0.416584
157	7008.21	0.389718	0.400661
119	7080.22	0.384736	0.394359
103	7056.22	0.386974	0.395326
219	7036.22	0.386133	0.394675
92	7040.22	0.386207	0.397556
118	7088.22	0.386328	0.39785
88	7046.22	0.385218	0.395543
100	7052.21	0.388199	0.398493
102	7050.22	0.383509	0.393196
109	7034.22	0.383975	0.39309
104	6986.22	0.386395	0.395061
156	7038.22	0.386723	0.394923
91	7046.2	0.399551	0.401267
125	7066.2	0.393266	0.406472
126	7060.22	0.384603	0.394728
112	5583.89	1468.7	0.416645
93	0.386763	7046.21	0.405321
107	0.388151	7016.2	0.407111
187	0.388584	7002.2	0.407604
183	0.388955	6964.2	0.409506
181	0.390593	7010.2	0.409277
188	0.387811	6964.2	0.408787
106	0.390814	7034.19	0.414693
105	0.388187	7014.2	0.407806
108	0.389685	7032.19	0.415916
116	0.394353	2488.43	4510.18
117	0.395499	2535.87	4436.73
127	0.395952	2319.84	4666.76
162	0.39572	2530.84	4429.76
203	0.409798	1685.03	5289.56
200	0.407779	1296.81	5741.78
214	0.402621	1080.74	5955.86
206	956.358	637.257	5483.38
168	0.385153	0.392875	7082.22
165	0.384021	0.394023	7086.22
121	0.385808	0.393851	7080.22
164	0.384473	0.392647	7042.22
80	0.384842	0.394017	7094.22
163	0.384046	0.392416	7080.22
81	0.383676	0.395562	7058.22
84	0.385832	0.39516	7028.22
75	0.38318	0.395871	7028.22
77	0.384032	0.392772	7054.22
120	0.383463	0.391123	7078.23
79	0.386449	0.393763	7078.22
98	0.386098	0.393163	7054.22
166	0.3859	0.394506	7002.22
76	0.38566	0.398955	7070.22
213	0.391723	0.40218	7068.21
211	0.387267	0.396171	7060.22
212	0.388359	0.398208	7042.21
180	0.383893	0.391175	7070.22
182	0.384097	0.39015	7088.23
189	0.383889	0.389959	7092.23
186	0.384318	0.390108	7074.23
184	0.383662	0.389516	7082.23
190	0.384347	0.398679	7090.22
191	0.383485	0.390392	7088.23
185	0.383651	0.389288	7080.23
179	0.384834	0.392715	7084.22
138	0.382527	0.387982	7094.23
150	0.382531	0.387751	7092.23
148	0.382706	0.388314	7094.23
151	0.382512	0.387771	7092.23
134	0.383291	0.388648	7094.23
133	0.382669	0.388116	7094.23
169	0.382892	0.388363	7092.23
174	0.382854	0.388323	7090.23
1	0.382872	0.388337	7094.23
215	0.382665	0.38802	7086.23
149	0.382517	0.387918	7094.23
143	0.38326	0.388552	7082.23
130	0.382749	0.388229	7094.23
147	0.382625	0.388003	7094.23
142	0.382699	0.38821	7094.23
152	0.382593	0.387852	7080.23
128	0.386204	0.389478	7094.22
177	0.382766	0.388251	7092.23
136	0.38253	0.387871	7094.23
137	0.382497	0.387742	7094.23
135	0.38253	0.387757	7092.23
132	0.382794	0.388263	7094.23
139	0.385301	0.388993	7086.23
216	0.383788	0.388539	7086.23
131	0.38277	0.388154	7088.23
146	0.382466	0.388002	7090.23
129	0.382784	0.388221	7086.23
141	0.383063	0.388554	7090.23
145	0.382677	0.388413	7088.23
144	0.384077	0.388198	7092.23
140	0.386021	0.388394	7084.23
173	0.382872	0.388337	7094.23
153	0.38264	0.387885	7086.23
170	0.382635	0.388252	7054.23
Calico	0.394094	0.393529	6036.21
Columbian Rainbow	1223.72	0.408991	5662.87
Pimento de Neyde	4226.41	0.417638	2000.17
Sandia	0.393072	0.397599	6206.21
sunrise eclipse	1285.95	0.40901	5454.64
California Mild	1521.07	0.405349	4301.52
Chili De Arbol	109.97	0.407054	6542.62
Filius Blue	438.63	0.412362	5383.96
Mayan Cobanero	0.405216	2218.82	3905.77
Mulato	0.385699	0.392058	6218.22
Pequin	294.035	0.419273	6664.55
Sweet Chocolate	0.386135	0.391185	6626.22
CM334	0.386966	0.393591	6980.22
chiltepin	0.392162	0.394921	6726.21
Apple Pimento	0.419532	0.409836	5740.17
Bulgarian Carrot 2	797.872	0.414905	5868.71
Bulgarian Carrot	0.412465	0.398736	6040.19
Bulls heart 2	0.414442	0.400427	6852.19
Buran	0.395269	0.39462	6046.21
Dulcetta Orange	0.405985	0.403831	6096.19
Feher Ozon Paprika	1604.03	0.412853	4458.55
Marseilles Sweet Yellow	0.384986	0.390666	6584.22
Piment Vegetarian	4513.59	0.418894	1944.99
Succette de Provence	0.398648	0.399198	5634.2
Banana Sweet	0.393984	0.392722	6144.21
Big Red	83.5482	0.407428	6507.04
China Giant Sweet	0.385892	0.395924	6022.22
Chinese Ching Choo	1069.02	168.926	4643.05
Chocolate Beauty	0.406406	0.398106	6484.2
Peter Pepper Red	0.386192	0.397294	6388.22
Riot	0.390941	0.395777	6794.21
Mams Biber	2453.65	0.411229	4190.93
Shishito	0.395903	0.399839	6286.2
Zunla	0.391285	0.394662	6776.21
		K = 4
Plant ID	Group 1	Group 2	Group 3	Group 4
155	3937.27	2836.1	145.381	0.251132
208	0.264853	7068.2	0.266401	0.264737
202	0.264221	7036.21	0.265513	0.264011
204	0.264229	7028.21	0.265535	0.264027
124	0.266828	6998.2	0.268358	0.26686
217	0.26652	6892.2	0.268057	0.266438
157	0.264323	7008.21	0.265785	0.264647
119	0.263405	7080.21	0.264963	0.263376
103	0.263903	7056.21	0.265124	0.263631
219	0.263798	7036.21	0.264881	0.263328
92	0.263711	7040.21	0.265446	0.263854
118	0.263697	7088.21	0.265533	0.263937
88	0.263513	7046.21	0.265147	0.263561
100	0.264035	7052.21	0.265639	0.264275
102	0.263131	7050.21	0.264749	0.26317
109	0.263277	7034.21	0.264723	0.263185
104	0.263707	6986.21	0.265086	0.263664
156	0.263911	7038.21	0.264914	0.263418
91	0.266461	7046.2	0.266035	0.26462
125	0.265194	7066.2	0.266874	0.265413
126	0.263407	7060.21	0.264944	0.263441
112	1459.85	5592.61	0.268343	0.266779
93	7046.2	0.264134	0.266463	0.264858
107	7016.2	0.264333	0.266641	0.264894
187	7002.2	0.264432	0.266703	0.264957
183	6964.2	0.264556	0.266938	0.265456
181	7010.2	0.264743	0.267058	0.26528
188	6964.2	0.264314	0.266998	0.265272
106	7034.2	0.264919	0.267971	0.26599
105	7014.2	0.264349	0.266848	0.265187
108	7032.2	0.264583	0.268005	0.265962
116	0.265596	0.264065	0.270133	6998.2
117	0.265581	0.264061	0.270021	6972.2
127	0.265438	0.263917	0.270842	6986.2
162	0.265536	0.263946	0.270035	6960.2
203	0.266493	0.265697	4260.69	2713.78
200	0.266433	0.265227	4854.71	2183.76
214	0.267089	0.265387	5132.06	1904.41
206	1071.62	333.415	4842.52	829.449
168	0.266007	0.264189	7082.2	0.268458
165	0.266256	0.263887	7086.2	0.267483
121	0.265953	0.264342	7080.2	0.267871
164	0.266036	0.264022	7042.2	0.26776
80	0.266296	0.264075	7094.2	0.268291
163	0.266033	0.263939	7080.2	0.267796
81	0.266488	0.263826	7058.2	0.267419
84	0.266566	0.264488	7028.2	0.268155
75	0.266401	0.2637	7028.2	0.267866
77	0.265985	0.263876	7054.2	0.267408
120	0.265717	0.263796	7078.2	0.267715
79	0.266217	0.264457	7078.2	0.268635
98	0.266257	0.264493	7054.2	0.268262
166	0.266461	0.264374	7002.2	0.267775
76	0.267123	0.264294	7070.2	0.268916
213	0.267743	0.265687	7068.22	0.251127
211	0.266566	0.264704	7060.22	0.253564
212	0.266832	0.264901	7042.22	0.252671
180	0.265691	0.263854	7070.2	0.267386
182	0.265544	0.263932	7088.2	0.267584
189	0.265358	0.263798	7092.2	0.267442
186	0.265559	0.263986	7074.2	0.267563
184	0.265338	0.263844	7082.2	0.26764
190	0.266785	0.26391	7090.2	0.267749
191	0.265508	0.263751	7088.2	0.267577
185	0.265281	0.263817	7080.2	0.267647
179	0.265916	0.264022	7084.2	0.267407
138	0.265057	0.263512	7094.2	0.266717
150	0.265015	0.263514	7092.2	0.266695
148	0.265131	0.263554	7094.2	0.266755
151	0.265016	0.263509	7092.2	0.266686
134	0.265241	0.263703	7094.2	0.266906
133	0.265083	0.263545	7094.2	0.26679
169	0.265147	0.263597	7092.2	0.266764
174	0.265138	0.263588	7090.2	0.266757
1	0.265141	0.263592	7094.2	0.266758
215	0.265072	0.263546	7086.2	0.26674
149	0.265041	0.263509	7094.2	0.266696
143	0.265211	0.263695	7082.2	0.266915
130	0.265106	0.26356	7094.2	0.266758
147	0.26507	0.263536	7094.2	0.266706
142	0.265107	0.263548	7094.2	0.266701
152	0.265035	0.263528	7080.2	0.266707
128	0.265414	0.264213	7094.2	0.266717
177	0.265105	0.263567	7092.2	0.266802
136	0.26504	0.263513	7094.2	0.266693
137	0.265011	0.263507	7094.2	0.266691
135	0.265017	0.263514	7092.2	0.266689
132	0.265124	0.263578	7094.2	0.26682
139	0.265293	0.264153	7086.2	0.267003
216	0.265087	0.264011	7086.2	0.267575
131	0.2651	0.263561	7088.2	0.266737
146	0.265057	0.263499	7090.2	0.266676
129	0.2651	0.263569	7086.2	0.266785
141	0.265153	0.263646	7090.2	0.266877
145	0.265127	0.263543	7088.2	0.266746
144	0.265087	0.263814	7092.2	0.266822
140	0.265128	0.26427	7084.2	0.266906
173	0.265141	0.263592	7094.2	0.266758
153	0.265045	0.263538	7086.2	0.266707
170	0.265097	0.263543	7054.2	0.26707
Calico	0.265992	0.266072	6036.19	0.27405
Columbian Rainbow	948.776	575.973	5362	0.251176
Pimento de Neyde	3133.42	2592.43	500.901	0.251175
Sandia	0.267072	0.265716	6206.2	0.268236
sunrise eclipse	1015.79	580.461	5144.49	0.25116
California Mild	1085.83	744.588	3992.33	0.251158
Chili De Arbol	0.269846	87.2506	6565.21	0.26487
Filius Blue	394.097	188.317	5240.33	0.251155
Mayan Cobanero	2246.82	0.267767	3877.65	0.268878
Mulato	0.26609	0.264396	6218.2	0.268001
Pequin	298.763	116.459	6543.53	0.251157
Sweet Chocolate	0.265852	0.264299	6626.2	0.267418
CM334	0.266365	0.264564	6980.2	0.267616
chiltepin	0.266615	0.265581	6726.21	0.253257
Apple Pimento	0.269301	0.270377	5740.19	0.269498
Bulgarian Carrot 2	566.69	405.269	5694.79	0.251155
Bulgarian Carrot	0.267484	0.268989	6040.19	0.268973
Bulls heart 2	0.267774	0.26943	6852.19	0.268536
Buran	0.266745	0.266094	6046.2	0.267789
Dulcetta Orange	0.266983	0.267564	6096.2	0.267519
Feher Ozon Paprika	1266.76	691.308	4104.47	0.459139
Marseilles Sweet Yellow	0.265669	0.263992	6584.2	0.267238
Piment Vegetarian	3306.52	2878.57	273.486	0.42133
Succette de Provence	0.267273	0.266599	5634.2	0.268089
Banana Sweet	0.266872	0.265752	6144.2	0.268413
Big Red	0.271361	0.274349	6590.18	0.275699
China Giant Sweet	0.266532	0.264295	6022.2	0.267465
Chinese Ching Choo	909.184	561.986	4409.58	0.251156
Chocolate Beauty	0.267082	0.267854	6484.2	0.268537
Peter Pepper Red	0.266684	0.264266	6388.2	0.268222
Riot	0.266704	0.265624	6794.2	0.268728
Mams Biber	1847.45	1153.28	3644.02	0.251155
Shishito	0.267267	0.266018	6286.2	0.268352
Zunla	0.26659	0.265442	6776.22	0.252438
		K = 5
Plant ID	Group 1	Group 2	Group 3	Group 4	Group 5
155	0.20509	0.204598	0.202744	6918.18	0.205109
208	7068.18	0.204574	0.202735	0.204374	0.205024
202	7036.18	0.204447	0.202701	0.204339	0.204816
204	7028.18	0.204452	0.202681	0.204342	0.204825
124	6998.18	0.205461	0.203872	0.205442	0.205831
217	6892.18	0.205296	0.203425	0.205416	0.205724
157	7008.18	0.204537	0.202856	0.204521	0.204956
119	7080.18	0.204223	0.202471	0.204168	0.204603
103	7056.18	0.204362	0.202546	0.204233	0.204663
219	7036.18	0.204303	0.202602	0.204169	0.204621
92	7040.18	0.204328	0.202547	0.204275	0.204774
118	7088.18	0.204316	0.202558	0.204221	0.204767
88	7046.18	0.204263	0.202527	0.204246	0.204669
100	7052.18	0.204407	0.202571	0.204246	0.204794
102	7050.18	0.20416	0.202462	0.204179	0.20455
109	7034.18	0.204209	0.20253	0.204227	0.20456
104	6986.18	0.204303	0.202493	0.20418	0.204635
156	7038.18	0.204338	0.202609	0.204219	0.204644
91	7046.18	0.204975	0.202782	0.204466	0.204985
125	7066.18	0.204684	0.202791	0.204432	0.20516
126	7060.18	0.204219	0.2026	0.204226	0.204627
112	5522.06	1530.32	0.203161	0.204766	0.205494
93	0.204215	7046.18	0.20247	0.203949	0.205021
107	0.20427	7016.18	0.202471	0.20396	0.205075
187	0.204317	7002.18	0.202502	0.204021	0.205117
183	0.204379	6964.18	0.202573	0.2041	0.205234
181	0.204421	7010.18	0.202605	0.204084	0.205209
188	0.204293	6964.18	0.202555	0.204015	0.205187
106	0.204454	7034.18	0.202564	0.204124	0.205406
105	0.204292	7014.18	0.202522	0.204025	0.205124
108	0.204399	7032.18	0.202569	0.204141	0.205458
116	0.204603	0.205161	0.204067	2100.08	4898.31
117	0.204657	0.205208	0.204138	2139.01	4833.37
127	0.204694	0.205205	0.204393	1952.01	5034.37
162	0.204611	0.205248	0.204289	2152.02	4808.37
203	0.205346	0.205455	828.66	0.205102	6145.72
200	0.205432	0.205685	644.276	0.205259	6394.11
214	0.205288	0.205649	559.582	0.205154	6476.8
206	0.205376	0.205814	0.205446	1591.79	5484.6
168	0.204285	0.2047	0.202897	0.204092	7082.18
165	0.204217	0.20478	0.202801	0.204066	7086.18
121	0.204332	0.204737	0.202818	0.204094	7080.18
164	0.204241	0.204703	0.202825	0.204024	7042.18
80	0.204256	0.204779	0.202937	0.204074	7094.18
163	0.204216	0.204694	0.202625	0.204012	7080.18
81	0.204201	0.204867	0.202896	0.204023	7058.18
84	0.204303	0.204813	0.202861	0.204105	7028.18
75	0.204173	0.204843	0.202857	0.204041	7028.18
77	0.204218	0.204718	0.202677	0.203987	7054.18
120	0.204185	0.204632	0.20271	0.203999	7078.18
79	0.204333	0.204755	0.203033	0.204311	7078.18
98	0.204319	0.20471	0.202796	0.204147	7054.18
166	0.204321	0.204805	0.202798	0.204087	7002.18
76	0.2043	0.204971	0.203142	0.20425	7070.18
213	0.204611	0.205115	0.203521	0.20443	7068.18
211	0.204393	0.20485	0.203095	0.204246	7060.18
212	0.204452	0.204942	0.203316	0.204315	7042.18
180	0.204212	0.204653	0.203146	0.204111	7070.18
182	0.204224	0.204584	0.202615	0.204027	7088.18
189	0.204205	0.204569	0.202596	0.204004	7092.18
186	0.204235	0.204582	0.202627	0.204038	7074.18
184	0.204205	0.204545	0.202726	0.204015	7082.18
190	0.204236	0.204971	0.202904	0.204076	7090.18
191	0.20419	0.204587	0.202759	0.204075	7088.18
185	0.204202	0.204536	0.202666	0.204032	7080.18
179	0.204257	0.2047	0.202795	0.204069	7084.18
138	0.204134	0.204479	0.202304	0.203886	7094.19
150	0.204135	0.204468	0.202296	0.203885	7092.19
148	0.204144	0.204496	0.202299	0.203894	7094.19
151	0.204134	0.20447	0.202321	0.203886	7092.19
134	0.204175	0.204511	0.202313	0.203925	7094.19
133	0.204142	0.204485	0.202297	0.203893	7094.19
169	0.204155	0.204499	0.202296	0.203903	7092.19
174	0.204153	0.204497	0.202296	0.203901	7090.19
1	0.204154	0.204498	0.202296	0.203902	7094.19
215	0.204143	0.204483	0.202346	0.203893	7086.19
149	0.204134	0.204478	0.20235	0.20389	7094.19
143	0.204174	0.204506	0.202356	0.203935	7082.19
130	0.204147	0.204493	0.202378	0.203906	7094.19
147	0.20414	0.204481	0.202316	0.203894	7094.19
142	0.204144	0.204492	0.20232	0.203898	7094.19
152	0.204139	0.204473	0.202338	0.203892	7080.19
128	0.204339	0.204563	0.202353	0.20397	7094.18
177	0.204148	0.204492	0.202347	0.203908	7092.19
136	0.204135	0.204477	0.202332	0.203892	7094.19
137	0.204133	0.204468	0.202319	0.203886	7094.19
135	0.204135	0.204469	0.202309	0.203887	7092.19
132	0.204149	0.204493	0.202302	0.203901	7094.19
139	0.204286	0.20453	0.202367	0.20398	7086.18
216	0.20422	0.204486	0.202465	0.204022	7086.18
131	0.204145	0.20449	0.202405	0.203978	7088.18
146	0.204132	0.204482	0.202377	0.203891	7090.19
129	0.204149	0.20449	0.202333	0.203902	7086.19
141	0.204168	0.204509	0.202384	0.203937	7090.19
145	0.204144	0.204506	0.202464	0.203913	7088.18
144	0.204226	0.20449	0.202453	0.203928	7092.18
140	0.204338	0.204499	0.202396	0.204017	7084.18
173	0.204154	0.204498	0.202296	0.203902	7094.19
153	0.204141	0.204475	0.202298	0.20389	7086.19
170	0.204141	0.204494	0.20234	0.203898	7054.19
Calico	0.204731	0.204732	0.202965	0.204647	6036.18
Columbian Rainbow	0.205317	0.205088	0.20331	1398.76	5487.63
Pimento de Neyde	0.205385	0.204916	0.202754	6226.18	0.205478
Sandia	0.204664	0.204988	0.202909	0.204501	6206.18
sunrise eclipse	0.205436	0.205209	0.203157	1412.8	5327.59
California Mild	0.205466	0.205121	0.203162	1678.99	4143.39
Chili De Arbol	0.207115	0.205801	0.204237	0.208925	6652.17
Filius Blue	0.20531	0.205243	0.203348	569.288	5253.1
Mayan Cobanero	0.205122	2368.46	0.203338	0.204824	3755.93
Mulato	0.204293	0.204661	0.202815	0.204212	6218.18
Pequin	0.205542	0.205732	0.20382	380.416	6577.97
Sweet Chocolate	0.204322	0.20463	0.202627	0.204254	6626.18
CM334	0.204373	0.204744	0.202779	0.204244	6980.18
chiltepin	0.204621	0.204796	0.20304	0.20442	6726.18
Apple Pimento	0.205718	0.205424	0.203203	0.205623	5740.18
Bulgarian Carrot 2	0.205754	0.205392	0.203347	869.427	5796.96
Bulgarian Carrot	0.205459	0.205031	0.203237	0.205873	6040.18
Bulls heart 2	0.205508	0.205097	0.203304	0.205962	6852.18
Buran	0.204752	0.204821	0.202631	0.204589	6046.18
Dulcetta Orange	0.205217	0.205228	0.202776	0.20497	6096.18
Feher Ozon Paprika	0.205425	0.205217	0.203103	1762.75	4299.64
Marseilles Sweet Yellow	0.204251	0.204605	0.202518	0.204092	6584.18
Piment Vegetarian	0.205445	0.20488	0.202752	6458.18	0.205362
Succette de Provence	0.204894	0.205009	0.202892	0.205102	5634.18
Banana Sweet	0.204666	0.204754	0.202852	0.20507	6144.18
Big Red	0.206783	0.205787	0.203913	0.207878	6590.18
China Giant Sweet	0.204324	0.204893	0.202672	0.20419	6022.18
Chinese Ching Choo	0.205532	0.205903	0.203431	1293.45	4586.94
Chocolate Beauty	0.205159	0.204975	0.203223	0.205402	6484.18
Peter Pepper Red	0.204325	0.204945	0.202796	0.204262	6388.18
Riot	0.204566	0.204813	0.203009	0.20458	6794.18
Mams Biber	0.205512	0.205164	0.203137	2812.08	3832.3
Shishito	0.204783	0.20502	0.202921	0.204685	6286.18
Zunla	0.204573	0.204783	0.202973	0.204407	6776.18
			K = 6
Plant ID	Group 1	Group 2	Group 3	Group 4	Group 5	Group 6
155	6918.16	0.167544	0.167732	0.168256	0.168236	0.168103
208	0.168166	0.167596	0.167786	0.168321	7068.16	0.168182
202	0.168158	0.167585	0.167754	0.168258	7036.16	0.168143
204	0.168157	0.167578	0.167754	0.16826	7028.16	0.168144
124	0.16849	0.167962	0.168114	0.168566	6998.16	0.168454
217	0.16849	0.167819	0.168003	0.168534	6892.16	0.168404
157	0.168208	0.167635	0.167819	0.168301	7008.16	0.168171
119	0.1681	0.167509	0.167691	0.168192	7080.16	0.168073
103	0.168118	0.167534	0.167719	0.16821	7056.16	0.168116
219	0.168107	0.167552	0.167712	0.168197	7036.16	0.168098
92	0.168133	0.167534	0.167723	0.168245	7040.16	0.168106
118	0.168115	0.167538	0.167726	0.168242	7088.16	0.168102
88	0.168126	0.167528	0.167706	0.168212	7046.16	0.168085
100	0.168117	0.167542	0.16774	0.168251	7052.16	0.16813
102	0.168104	0.167506	0.167685	0.168175	7050.16	0.168053
109	0.168121	0.167529	0.167696	0.168178	7034.16	0.168068
104	0.168097	0.167516	0.167705	0.168202	6986.16	0.168098
156	0.168121	0.167555	0.167719	0.168204	7038.16	0.168109
91	0.168194	0.167611	0.167793	0.168309	7046.16	0.168306
125	0.168177	0.167614	0.167826	0.168363	7066.16	0.168216
126	0.168122	0.167552	0.16772	0.168199	7060.16	0.168071
112	0.16829	0.167734	0.167916	0.168464	5522.11	1530.22
93	0.168017	0.167509	0.167742	0.168321	0.16807	7046.16
107	0.168026	0.167509	0.167739	0.168337	0.168088	7016.16
187	0.168041	0.16752	0.167749	0.16835	0.168102	7002.16
183	0.168066	0.167543	0.167778	0.168386	0.168122	6964.16
181	0.168065	0.167553	0.167779	0.168378	0.168135	7010.16
188	0.168039	0.167537	0.167773	0.168371	0.168095	6964.16
106	0.168071	0.16754	0.167799	0.168438	0.168145	7034.16
105	0.168041	0.167526	0.167764	0.168352	0.168094	7014.16
108	0.168074	0.167541	0.167809	0.168454	0.168128	7032.16
116	0.168202	0.167772	1885.15	5113.18	0.168235	0.168346
117	0.168193	0.167771	1934.56	5037.77	0.168233	0.168347
127	0.168224	0.167806	1712.83	5273.5	0.168248	0.168353
162	0.168198	0.167784	1968.74	4991.59	0.168226	0.168347
203	0.168372	828.989	0.168205	6145.34	0.168418	0.168451
200	0.168421	645.246	0.168222	6393.08	0.168444	0.16852
214	0.168383	560.606	0.168198	6475.72	0.168401	0.16851
206	1704.33	0.168318	0.168155	5372	0.168391	0.168533
168	0.168055	0.167651	0.167899	7082.16	0.168091	0.168221
165	0.168051	0.167618	0.167875	7086.16	0.16807	0.168246
121	0.168052	0.167625	0.167898	7080.16	0.168107	0.168233
164	0.168042	0.167626	0.167869	7042.16	0.168078	0.168222
80	0.168054	0.167663	0.167887	7094.16	0.168082	0.168245
163	0.168033	0.167561	0.167839	7080.16	0.16807	0.168219
81	0.168048	0.167649	0.167879	7058.16	0.168065	0.168272
84	0.168059	0.167638	0.167898	7028.16	0.168096	0.168255
75	0.16804	0.167639	0.167898	7028.16	0.168057	0.168268
77	0.168028	0.167577	0.167848	7054.16	0.16807	0.168226
120	0.168034	0.167589	0.167849	7078.16	0.16806	0.1682
79	0.168132	0.167696	0.167942	7078.16	0.16811	0.168241
98	0.168068	0.167616	0.167901	7054.16	0.168102	0.168223
166	0.168063	0.167617	0.167875	7002.16	0.168103	0.168253
76	0.16809	0.16773	0.168001	7070.16	0.168096	0.168308
213	0.168181	0.167854	0.167958	7068.16	0.168193	0.168349
211	0.168114	0.167716	0.167901	7060.16	0.168127	0.168269
212	0.168139	0.167787	0.167928	7042.16	0.168145	0.168298
180	0.168076	0.167732	0.167935	7070.16	0.168068	0.168206
182	0.168039	0.167557	0.167845	7088.16	0.168072	0.168185
189	0.168031	0.167551	0.167839	7092.16	0.168067	0.168181
186	0.168043	0.167561	0.167847	7074.16	0.168076	0.168184
184	0.168037	0.167594	0.167852	7082.16	0.168066	0.168173
190	0.168056	0.167652	0.167887	7090.16	0.168076	0.168305
191	0.168046	0.167607	0.167923	7088.16	0.168062	0.168186
185	0.16804	0.167575	0.167856	7080.16	0.168066	0.16817
179	0.168054	0.167617	0.167875	7084.16	0.168083	0.168221
138	0.167997	0.167454	0.167765	7094.16	0.168044	0.168152
150	0.167998	0.167451	0.167762	7092.16	0.168044	0.168149
148	0.167999	0.167452	0.167766	7094.16	0.168047	0.168158
151	0.167998	0.16746	0.167766	7092.16	0.168044	0.168149
134	0.168009	0.167457	0.167775	7094.16	0.168057	0.168162
133	0.167998	0.167451	0.167766	7094.16	0.168047	0.168154
169	0.168002	0.167451	0.167766	7092.16	0.168051	0.168158
174	0.168001	0.167451	0.167766	7090.16	0.16805	0.168158
1	0.168001	0.167451	0.167766	7094.16	0.16805	0.168158
215	0.168	0.167468	0.167773	7086.16	0.168047	0.168153
149	0.167999	0.167469	0.167772	7094.16	0.168044	0.168152
143	0.168011	0.167472	0.167789	7082.16	0.168057	0.168161
130	0.168002	0.167478	0.167782	7094.16	0.168048	0.168156
147	0.168	0.167458	0.167767	7094.16	0.168046	0.168153
142	0.168002	0.167459	0.167767	7094.16	0.168047	0.168156
152	0.167999	0.167465	0.167771	7080.16	0.168046	0.16815
128	0.168026	0.16747	0.167775	7094.16	0.168109	0.168178
177	0.168001	0.167469	0.167786	7092.16	0.168049	0.168156
136	0.168	0.167463	0.167769	7094.16	0.168045	0.168151
137	0.167998	0.167459	0.167765	7094.16	0.168044	0.168149
135	0.167998	0.167455	0.167764	7092.16	0.168044	0.168149
132	0.168001	0.167453	0.167767	7094.16	0.168049	0.168156
139	0.168028	0.167475	0.167786	7086.16	0.168092	0.168168
216	0.168036	0.167507	0.167817	7086.16	0.168071	0.168154
131	0.168027	0.167487	0.167788	7088.16	0.168048	0.168156
146	0.168	0.167478	0.167776	7090.16	0.168044	0.168153
129	0.168	0.167463	0.167774	7086.16	0.168049	0.168156
141	0.168011	0.167481	0.167791	7090.16	0.168055	0.168162
145	0.168005	0.167507	0.167799	7088.16	0.168047	0.168161
144	0.168009	0.167503	0.167803	7092.16	0.168073	0.168156
140	0.168039	0.167484	0.167792	7084.16	0.168108	0.168158
173	0.168001	0.167451	0.167766	7094.16	0.16805	0.168158
153	0.167998	0.167452	0.167764	7086.16	0.168046	0.168151
170	0.168001	0.167466	0.167769	7054.16	0.168046	0.168157
Calico	0.168231	0.167673	0.167942	6036.16	0.16823	0.168231
Columbian Rainbow	1492.12	0.167753	0.16798	5394.21	0.168376	0.168327
Pimento de Neyde	6226.16	0.167562	0.167794	0.168385	0.168342	0.168219
Sandia	0.168205	0.167655	0.16788	6206.16	0.16821	0.16831
sunrise eclipse	1502.2	0.167708	0.167945	5238.12	0.168407	0.168362
California Mild	1787.13	0.167706	0.167939	4035.19	0.168414	0.168333
Chili De Arbol	203.739	0.167731	0.167953	6448.59	0.168371	0.168373
Filius Blue	615.885	0.167771	0.167986	5206.44	0.168374	0.16837
Mayan Cobanero	0.1683	0.167792	0.167983	3755.71	0.168351	2368.62
Mulato	0.168096	0.167622	0.167894	6218.16	0.168093	0.168208
Pequin	422.968	0.167909	0.168039	6535.36	0.168438	0.168505
Sweet Chocolate	0.168107	0.167562	0.167868	6626.16	0.168103	0.168199
CM334	0.168094	0.167612	0.167911	6980.16	0.168119	0.168234
chiltepin	0.168146	0.167699	0.167991	6726.16	0.168198	0.168251
Apple Pimento	0.168568	0.167757	0.168009	5740.16	0.168538	0.168449
Bulgarian Carrot 2	939.738	0.16776	0.167986	5726.59	0.168488	0.168407
Bulgarian Carrot	0.168645	0.167764	0.167982	6040.16	0.168455	0.168324
Bulls heart 2	0.168678	0.167788	0.168011	6852.16	0.168476	0.168344
Buran	0.168231	0.167562	0.167844	6046.16	0.168237	0.168258
Dulcetta Orange	0.168371	0.167616	0.16787	6096.16	0.168391	0.168385
Feher Ozon Paprika	1877.29	0.16769	0.167932	4185.03	0.168404	0.168365
Marseilles Sweet Yellow	0.168075	0.167529	0.167813	6584.16	0.168088	0.168198
Piment Vegetarian	6458.16	0.167558	0.167781	0.168348	0.168354	0.168203
Succette de Provence	0.168418	0.167657	0.167906	5634.16	0.168298	0.168329
Banana Sweet	0.16839	0.167638	0.167896	6144.16	0.168212	0.168238
Big Red	159.957	0.167728	0.167949	6430.37	0.16843	0.168361
China Giant Sweet	0.168097	0.167577	0.167854	6022.16	0.168104	0.168281
Chinese Ching Choo	1378.21	0.167781	0.168001	4502.12	0.168435	0.168533
Chocolate Beauty	0.168512	0.167764	0.167971	6484.16	0.168368	0.168307
Peter Pepper Red	0.168136	0.167619	0.167854	6388.16	0.168105	0.168299
Riot	0.168205	0.16769	0.167999	6794.16	0.168179	0.168255
Mams Biber	2967.99	0.1677	0.167941	3676.33	0.168423	0.168346
Shishito	0.168257	0.16766	0.167928	6286.16	0.168254	0.168327
Zunla	0.16814	0.167677	0.167978	6776.16	0.168182	0.168247
			K = 7
Plant ID	Group 1	Group 2	Group 3	Group 4	Group 5	Group 6	Group 7
155	0.143229	0.143403	0.143398	0.143402	6918.14	0.143142	0.143354
208	0.143251	0.143427	7068.14	0.143424	0.143376	0.143158	0.143381
202	0.14324	0.143406	7036.14	0.143403	0.143373	0.143155	0.143368
204	0.14324	0.143407	7028.14	0.143404	0.143373	0.143153	0.143369
124	0.143357	0.143508	6998.14	0.143507	0.143484	0.143289	0.143472
217	0.143321	0.143496	6892.14	0.143496	0.143484	0.143238	0.143455
157	0.143261	0.143419	7008.14	0.143418	0.143391	0.143173	0.143378
119	0.143219	0.143383	7080.14	0.143382	0.143354	0.143128	0.143345
103	0.143228	0.143389	7056.14	0.143388	0.14336	0.143137	0.143359
219	0.143225	0.143385	7036.14	0.143384	0.143356	0.143145	0.143353
92	0.14323	0.1434	7040.14	0.143399	0.143365	0.143136	0.143356
118	0.143231	0.143401	7088.14	0.143398	0.143359	0.143138	0.143354
88	0.143224	0.143389	7046.14	0.143389	0.143363	0.143135	0.143349
100	0.143235	0.143402	7052.14	0.143402	0.14336	0.143137	0.143364
102	0.143215	0.143377	7050.14	0.143376	0.143355	0.143129	0.143338
109	0.14322	0.143378	7034.14	0.143377	0.143361	0.143136	0.143343
104	0.143223	0.143386	6986.14	0.143385	0.143353	0.143129	0.143353
156	0.143229	0.143387	7038.14	0.143386	0.143361	0.143145	0.143357
91	0.143252	0.143422	7046.14	0.143422	0.143386	0.143164	0.143423
125	0.143268	0.14344	7066.14	0.143439	0.14338	0.14316	0.143393
126	0.143227	0.143385	7060.14	0.143384	0.143361	0.143144	0.143344
112	0.143297	0.143473	5521.68	0.143473	0.143417	0.143204	1530.6
93	0.143238	0.143425	0.143344	0.143425	0.143326	0.143124	7046.14
107	0.143238	0.14343	0.143349	0.14343	0.143329	0.143124	7016.14
187	0.143242	0.143433	0.143355	0.143436	0.143334	0.143125	7002.14
183	0.143256	0.143446	0.143361	0.143446	0.143342	0.14313	6964.14
181	0.143253	0.143444	0.143365	0.143444	0.143342	0.143136	7010.14
188	0.14325	0.143441	0.143352	0.143442	0.143333	0.143131	6964.14
106	0.143259	0.143464	0.143369	0.143463	0.143344	0.143132	7034.14
105	0.143246	0.143435	0.143352	0.143435	0.143334	0.143129	7014.14
108	0.143263	0.143469	0.143363	0.143468	0.143345	0.143132	7032.14
116	1926.03	955.951	0.143398	4116.44	0.143388	0.143205	0.143435
117	1976.41	766.699	0.143398	4229.32	0.143385	0.143205	0.143435
127	1743.34	1270.41	0.143403	3972.68	0.143396	0.143218	0.143438
162	1995.3	416.898	0.143396	4548.23	0.143387	0.143209	0.143436
203	1197.54	0.143511	0.143428	5776.74	0.143412	0.143246	0.143445
200	899.115	0.14351	0.143434	6139.17	0.143425	0.143256	0.143467
214	757.702	0.143508	0.143422	6278.58	0.143414	0.14325	0.143462
206	0.143471	0.143507	0.143454	5509.56	1566.72	0.14329	0.143495
168	0.143276	0.14308	0.143346	7082.14	0.143331	0.143137	0.143386
165	0.143269	0.143509	0.143341	7086.14	0.14333	0.143134	0.14339
121	0.143273	0.143505	0.143345	7080.14	0.143328	0.143132	0.143386
164	0.143268	0.143507	0.143341	7042.14	0.143327	0.143133	0.143384
80	0.143273	0.143505	0.143342	7094.14	0.143329	0.143137	0.143388
163	0.143265	0.143509	0.143341	7080.14	0.143326	0.14312	0.143384
81	0.143268	0.143504	0.143338	7058.14	0.143327	0.143141	0.143393
84	0.14327	0.143501	0.143343	7028.14	0.143328	0.143136	0.143389
75	0.143274	0.143509	0.143337	7028.14	0.143326	0.143137	0.143393
77	0.143264	0.143509	0.143339	7054.14	0.143324	0.143127	0.143385
120	0.143265	0.143507	0.143338	7078.14	0.143326	0.143127	0.14338
79	0.14328	0.143508	0.143346	7078.14	0.143342	0.143151	0.143387
98	0.143274	0.143508	0.143346	7054.14	0.143332	0.143132	0.143385
166	0.14327	0.143509	0.143347	7002.14	0.143332	0.143137	0.143392
76	0.143292	0.143506	0.143344	7070.14	0.143336	0.143156	0.1434
213	0.143297	0.143509	0.143362	7068.14	0.143351	0.143158	0.143407
211	0.143284	0.14351	0.143352	7060.14	0.143341	0.14314	0.143394
212	0.143292	0.143508	0.143355	7042.14	0.143345	0.14315	0.143399
180	0.143282	585.809	0.143341	6484.47	0.143336	0.143171	0.143383
182	0.143268	0.143705	0.143343	7088.14	0.14333	0.143125	0.143379
189	0.143265	414.572	0.143341	6677.71	0.143328	0.143124	0.143378
186	0.143266	0.143512	0.143343	7074.14	0.14333	0.143125	0.143379
184	0.143269	0.14351	0.143342	7082.14	0.14333	0.143126	0.143375
190	0.143277	364.62	0.143345	6725.66	0.143334	0.143143	0.143405
191	0.143282	804.461	0.143342	6283.82	0.143332	0.14314	0.143381
185	0.14327	515.169	0.143342	6565.11	0.143331	0.143129	0.143376
179	0.143274	660	0.143345	6424.28	0.143333	0.143139	0.143388
138	0.143249	7094.14	0.143333	0.143498	0.143317	0.143098	0.14337
150	0.143248	7092.14	0.143333	0.143498	0.143318	0.143098	0.143368
148	0.14325	7094.14	0.143334	0.143499	0.143319	0.143098	0.143371
151	0.143248	7092.14	0.143332	0.143497	0.143317	0.143099	0.143368
134	0.143251	7094.14	0.143335	0.143498	0.14332	0.143099	0.143372
133	0.143251	7094.14	0.143334	0.1435	0.143318	0.143099	0.143372
169	0.143249	7092.14	0.143334	0.143498	0.143319	0.143098	0.143371
174	0.143249	7090.14	0.143334	0.143498	0.143318	0.143098	0.14337
1	0.143249	7094.14	0.143334	0.143498	0.143319	0.143098	0.14337
215	0.143253	7086.14	0.143337	0.1435	0.143321	0.143102	0.143373
149	0.14325	7094.14	0.143333	0.143499	0.143318	0.143102	0.143369
143	0.143254	7082.14	0.143336	0.143499	0.143321	0.143104	0.143372
130	0.143253	7094.14	0.143335	0.1435	0.14332	0.143105	0.143373
147	0.143249	7094.14	0.143333	0.143498	0.143318	0.143101	0.143369
142	0.143251	7094.14	0.143341	0.143507	0.143326	0.143104	0.143377
152	0.14325	7080.14	0.143333	0.143497	0.143317	0.1431	0.143369
128	0.143251	7094.14	0.143343	0.143499	0.143322	0.143102	0.143374
177	0.143253	7092.14	0.143335	0.143499	0.143319	0.143102	0.143371
136	0.143249	7094.14	0.143332	0.143498	0.143318	0.143101	0.143369
137	0.143249	7094.14	0.143332	0.143498	0.143318	0.143099	0.143368
135	0.143248	7092.14	0.143332	0.143498	0.143318	0.143099	0.143368
132	0.143253	7094.14	0.143336	0.1435	0.143321	0.1431	0.143375
139	0.143253	7086.14	0.143341	0.143499	0.143324	0.143102	0.143373
216	0.143267	7086.14	0.143347	0.143506	0.143335	0.143112	0.143378
131	0.143257	7088.14	0.143338	0.143499	0.143327	0.143108	0.14337
146	0.14325	7090.14	0.143332	0.143498	0.143318	0.143104	0.143369
129	0.143252	7086.14	0.143335	0.143501	0.143319	0.143101	0.143373
141	0.143257	7090.14	0.143339	0.143503	0.143325	0.143108	0.143375
145	0.143256	7088.14	0.143336	0.143501	0.143321	0.143111	0.143374
144	0.143257	7092.14	0.143338	0.143499	0.143321	0.14311	0.143371
140	0.14326	7084.14	0.14335	0.143506	0.143331	0.14311	0.143377
173	0.143249	7094.14	0.143334	0.143498	0.143319	0.143098	0.14337
153	0.143248	7086.14	0.143333	0.143497	0.143317	0.143098	0.143369
170	0.143251	7054.14	0.143333	0.143498	0.143318	0.1431	0.14337
Calico	0.143285	660.552	0.143376	5375.73	0.143368	0.143149	0.143389
Columbian Rainbow	0.143326	1194.5	0.143448	4234.24	1457.68	0.143199	0.14343
Pimento de Neyde	0.143254	0.143446	0.143434	0.143445	6226.14	0.143142	0.143393
Sandia	0.143274	548.039	0.143371	5658.24	0.143363	0.143144	0.143403
sunrise eclipse	0.143309	1555.74	0.143457	3696.65	1488.03	0.143191	0.143442
California Mild	0.143306	1366	0.14346	2676.87	1779.55	0.143193	0.143433
Chili De Arbol	0.143305	1692.87	0.143447	4794.17	165.388	0.143203	0.143439
Filius Blue	0.143319	807.922	0.143448	4451.05	563.451	0.143204	0.143443
Mayan Cobanero	0.143324	0.143508	0.143438	3825.18	0.143419	0.143203	2299.1
Mulato	0.143286	2022.66	0.143351	4195.62	0.143348	0.143147	0.143389
Pequin	0.14333	0.143504	0.143465	6627.93	330.352	0.143225	0.14347
Sweet Chocolate	0.14328	2831.56	0.143355	3794.73	0.143352	0.143138	0.143389
CM334	0.143281	683.416	0.143353	6296.87	0.143341	0.143138	0.14339
chiltepin	0.143294	343.962	0.143366	6382.32	0.143349	0.143157	0.143391
Apple Pimento	0.143308	1787.4	0.143457	3952.88	0.143459	0.143182	0.143446
Bulgarian Carrot 2	0.143318	1682.03	0.143483	4079.78	904.617	0.143213	0.143457
Bulgarian Carrot	0.143302	2110.01	0.14344	3930.27	0.143482	0.143193	0.143417
Bulls heart 2	0.143299	1247.57	0.14343	5604.71	0.143468	0.143187	0.143415
Buran	0.143271	2776.96	0.14339	3269.32	0.143385	0.143137	0.143406
Dulcetta Orange	0.143279	2597.62	0.143431	3498.67	0.143423	0.143156	0.14344
Feher Ozon Paprika	0.143304	1867.63	0.143456	2310.21	1884.59	0.143187	0.143444
Marseilles Sweet Yellow	0.143264	1839.91	0.143348	4744.37	0.143341	0.143122	0.143385
Piment Vegetarian	0.143248	0.143434	0.143438	0.143433	6458.14	0.143143	0.143388
Succette de Provence	0.143286	1825.76	0.143401	3808.52	0.143424	0.143156	0.143419
Banana Sweet	0.143278	1662.91	0.143377	4481.37	0.143413	0.143152	0.143395
Big Red	0.143308	1742.21	0.143462	4735.54	112.678	0.143193	0.14344
China Giant Sweet	0.143277	2533.19	0.143355	3489.09	0.14335	0.143141	0.143413
Chinese Ching Choo	0.143326	842.592	0.143467	3692.25	1345.58	0.143213	0.143498
Chocolate Beauty	0.143294	1454.21	0.143411	5030.07	0.143438	0.143181	0.14341
Peter Pepper Red	0.143268	137.279	0.143348	6251	0.143348	0.143136	0.143399
Riot	0.143293	328.705	0.143362	6465.58	0.143358	0.143153	0.143392
Mams Biber	0.143308	1234.22	0.143462	2432.94	2977.26	0.143189	0.143438
Shishito	0.143281	0.143512	0.143374	6286.14	0.143368	0.143144	0.143404
Zunla	0.143292	447.091	0.143363	6329.19	0.143348	0.143152	0.143391
				K = 8
Plant ID	Group 1	Group 2	Group 3	Group 4	Group 5	Group 6	Group 7	Group 8
155	0.125176	0.125102	0.125132	0.125194	0.125102	0.125192	0.125109	6918.12
208	0.125186	0.125107	0.125139	0.125202	0.125107	7068.12	0.125116	0.125183
202	0.125181	0.125106	0.125135	0.125194	0.125106	7036.12	0.125114	0.125182
204	0.125181	0.125105	0.125135	0.125195	0.125105	7028.12	0.125114	0.125182
124	0.125217	0.125153	0.125178	0.12523	0.125153	6998.12	0.12516	0.125221
217	0.125211	0.125135	0.125164	0.125226	0.125135	6892.12	0.125143	0.125221
157	0.125184	0.125113	0.125143	0.125199	0.125113	7008.12	0.12512	0.125188
119	0.125173	0.125097	0.125127	0.125187	0.125097	7080.12	0.125105	0.125176
103	0.125178	0.1251	0.125131	0.125189	0.1251	7056.12	0.125108	0.125178
219	0.125176	0.125102	0.12513	0.125187	0.125102	7036.12	0.12511	0.125177
92	0.125177	0.125099	0.125131	0.125193	0.125099	7040.12	0.125108	0.12518
118	0.125176	0.1251	0.125131	0.125193	0.1251	7088.12	0.125109	0.125177
88	0.125174	0.125099	0.125129	0.125189	0.125099	7046.12	0.125107	0.125179
100	0.125179	0.1251	0.125133	0.125194	0.1251	7052.12	0.125109	0.125178
102	0.12517	0.125097	0.125126	0.125185	0.125097	7050.12	0.125105	0.125176
109	0.125172	0.125099	0.125128	0.125185	0.125099	7034.12	0.125108	0.125178
104	0.125176	0.125097	0.125129	0.125188	0.125097	6986.12	0.125106	0.125175
156	0.125177	0.125102	0.125131	0.125188	0.125102	7038.12	0.125111	0.125178
91	0.1252	0.125109	0.125139	0.1252	0.125109	7046.12	0.125118	0.125187
125	0.12519	0.125108	0.125143	0.125207	0.125108	7066.12	0.125118	0.125185
126	0.125173	0.125102	0.125131	0.125187	0.125102	7060.12	0.12511	0.125178
112	1530.09	0.125123	0.125154	0.125218	0.125123	5522.16	0.125132	0.125198
93	7046.12	0.125095	0.125133	0.125202	0.125095	0.125172	0.125105	0.125166
107	7016.12	0.125095	0.125133	0.125204	0.125095	0.125174	0.125105	0.125167
187	7002.12	0.125096	0.125134	0.125205	0.125096	0.125176	0.125106	0.125169
183	6964.12	0.125097	0.125138	0.125209	0.125097	0.125178	0.125109	0.125172
181	7010.12	0.125099	0.125138	0.125208	0.125099	0.12518	0.125111	0.125172
188	6964.12	0.125098	0.125137	0.125208	0.125098	0.125175	0.125109	0.125169
106	7034.12	0.125098	0.12514	0.125215	0.125098	0.125181	0.125109	0.125172
105	7014.12	0.125097	0.125136	0.125205	0.125097	0.125175	0.125107	0.125169
108	7032.12	0.125098	0.125141	0.125217	0.125098	0.125179	0.125109	0.125173
116	0.125205	0.125123	1885.05	5113.2	0.125123	0.125192	0.125137	0.125188
117	0.125205	0.125123	1934.5	5037.75	0.125123	0.125191	0.125137	0.125187
127	0.125205	0.125127	1712.64	5273.61	0.125127	0.125193	0.125141	0.12519
162	0.125205	0.125125	1968.53	4991.72	0.125125	0.125191	0.125138	0.125187
203	0.125217	0.12515	0.125188	6145.74	0.12515	0.125213	828.51	0.125208
200	0.125225	0.125152	0.12519	6393.59	0.125152	0.125216	644.659	0.125213
214	0.125223	0.12515	0.125187	6476.28	0.12515	0.125211	559.966	0.125209
206	0.125226	0.125155	0.125182	5380.27	0.125155	0.12521	0.125201	1695.98
168	0.12519	0.12511	0.125152	7082.12	0.12511	0.125175	0.125122	0.12517
165	0.125193	0.125108	0.125149	7086.12	0.125108	0.125172	0.125118	0.12517
121	0.125192	0.125107	0.125152	7080.12	0.125107	0.125177	0.125119	0.12517
164	0.12519	0.125108	0.125149	7042.12	0.125108	0.125173	0.125119	0.125169
80	0.125193	0.125111	0.125151	7094.12	0.125111	0.125174	0.125124	0.12517
163	0.12519	0.125099	0.125145	7080.12	0.125099	0.125172	0.125111	0.125168
81	0.125196	0.125113	0.12515	7058.12	0.125113	0.125172	0.125122	0.12517
84	0.125194	0.12511	0.125152	7028.12	0.12511	0.125175	0.125121	0.125171
75	0.125196	0.12511	0.125152	7028.12	0.12511	0.125171	0.125121	0.125169
77	0.125191	0.125103	0.125146	7054.12	0.125103	0.125172	0.125113	0.125167
120	0.125188	0.125104	0.125146	7078.12	0.125104	0.125171	0.125115	0.125168
79	0.125192	0.125118	0.125157	7078.12	0.125118	0.125177	0.125128	0.125179
98	0.12519	0.125107	0.125152	7054.12	0.125107	0.125176	0.125118	0.125172
166	0.125194	0.125108	0.125149	7002.12	0.125108	0.125176	0.125118	0.125171
76	0.1252	0.125121	0.125164	7070.12	0.125121	0.125175	0.125132	0.125175
213	0.125205	0.125124	0.125159	7068.12	0.125124	0.125187	0.125147	0.125185
211	0.125196	0.125112	0.125152	7060.12	0.125112	0.125179	0.12513	0.125177
212	0.125199	0.125119	0.125156	7042.12	0.125119	0.125181	0.125139	0.12518
180	0.125188	0.125125	0.125156	7070.12	0.125125	0.125172	0.125132	0.125173
182	0.125186	0.1251	0.125146	7088.12	0.1251	0.125173	0.125111	0.125169
189	0.125185	0.1251	0.125145	7092.12	0.1251	0.125172	0.12511	0.125168
186	0.125186	0.125101	0.125146	7074.12	0.125101	0.125173	0.125111	0.125169
184	0.125184	0.125103	0.125146	7082.12	0.125103	0.125172	0.125115	0.125168
190	0.1252	0.125111	0.125151	7090.12	0.125111	0.125173	0.125123	0.12517
191	0.125186	0.125108	0.125155	7088.12	0.125108	0.125171	0.125117	0.125169
185	0.125184	0.125102	0.125147	7080.12	0.125102	0.125172	0.125113	0.125169
179	0.12519	0.125108	0.125149	7084.12	0.125108	0.125174	0.125118	0.12517
138	0.125182	0.125087	0.125136	7094.12	0.125087	0.125169	0.125098	0.125164
150	0.125182	0.125087	0.125136	7092.12	0.125087	0.125169	0.125098	0.125164
148	0.125183	0.125087	0.125136	7094.12	0.125087	0.12517	0.125098	0.125164
151	0.125182	0.125088	0.125136	7092.12	0.125088	0.125169	0.125099	0.125164
134	0.125183	0.125088	0.125137	7094.12	0.125088	0.125171	0.125099	0.125165
133	0.125182	0.125087	0.125136	7094.12	0.125087	0.12517	0.125098	0.125164
169	0.125183	0.125087	0.125136	7092.12	0.125087	0.12517	0.125098	0.125164
174	0.125183	0.125087	0.125136	7090.12	0.125087	0.12517	0.125098	0.125164
1	0.125183	0.125087	0.125136	7094.12	0.125087	0.12517	0.125098	0.125164
215	0.125182	0.125089	0.125137	7086.12	0.125089	0.12517	0.1251	0.125164
149	0.125182	0.12509	0.125137	7094.12	0.12509	0.125169	0.1251	0.125164
143	0.125183	0.12509	0.125139	7082.12	0.12509	0.125171	0.125101	0.125165
130	0.125183	0.125091	0.125138	7094.12	0.125091	0.12517	0.125101	0.125164
147	0.125182	0.125088	0.125136	7094.12	0.125088	0.12517	0.125099	0.125164
142	0.125183	0.125088	0.125136	7094.12	0.125088	0.12517	0.125099	0.125164
152	0.125182	0.125089	0.125137	7080.12	0.125089	0.12517	0.1251	0.125164
128	0.125185	0.12509	0.125137	7094.12	0.12509	0.125177	0.1251	0.125167
177	0.125182	0.12509	0.125139	7092.12	0.12509	0.12517	0.1251	0.125164
136	0.125182	0.125089	0.125137	7094.12	0.125089	0.125169	0.1251	0.125164
137	0.125182	0.125088	0.125136	7094.12	0.125088	0.125169	0.125099	0.125164
135	0.125182	0.125088	0.125136	7092.12	0.125088	0.125169	0.125099	0.125164
132	0.125183	0.125087	0.125136	7094.12	0.125087	0.12517	0.125098	0.125164
139	0.125184	0.12509	0.125139	7086.12	0.12509	0.125175	0.125101	0.125167
216	0.125182	0.125093	0.125142	7086.12	0.125093	0.125172	0.125105	0.125168
131	0.125182	0.125092	0.125139	7088.12	0.125092	0.12517	0.125103	0.125167
146	0.125182	0.125091	0.125137	7090.12	0.125091	0.125169	0.125101	0.125164
129	0.125182	0.125089	0.125137	7086.12	0.125089	0.12517	0.1251	0.125164
141	0.125183	0.125091	0.125139	7090.12	0.125091	0.125171	0.125102	0.125165
145	0.125183	0.125095	0.12514	7088.12	0.125095	0.12517	0.125105	0.125165
144	0.125182	0.125094	0.125141	7092.12	0.125094	0.125173	0.125104	0.125165
140	0.125183	0.125092	0.125139	7084.12	0.125092	0.125177	0.125102	0.125169
173	0.125183	0.125087	0.125136	7094.12	0.125087	0.12517	0.125098	0.125164
153	0.125182	0.125087	0.125136	7086.12	0.125087	0.12517	0.125098	0.125164
170	0.125183	0.125088	0.125137	7054.12	0.125088	0.12517	0.1251	0.125164
Calico	0.125191	0.125114	0.125157	6036.12	0.125114	0.125191	0.125125	0.125191
Columbian Rainbow	0.125202	0.125122	0.125162	5402.75	0.125122	0.125208	0.125135	1483.5
Pimento de Neyde	0.12519	0.125102	0.12514	0.125209	0.125102	0.125204	0.125112	6226.12
Sandia	0.1252	0.125111	0.12515	6206.12	0.125111	0.125189	0.125123	0.125188
sunrise eclipse	0.125207	0.125119	0.125158	5248.55	0.125119	0.125212	0.125129	1491.7
California Mild	0.125203	0.12512	0.125157	4045.32	0.12512	0.125213	0.125129	1776.93
Chili De Arbol	0.125229	0.125173	0.125183	6652.12	0.125173	0.125273	0.125174	0.12534
Filius Blue	0.125208	0.125125	0.125162	5212.84	0.125125	0.125208	0.125137	609.408
Mayan Cobanero	2367.68	0.125125	0.125162	3756.56	0.125125	0.125205	0.125139	0.125199
Mulato	0.125189	0.125107	0.125152	6218.12	0.125107	0.125175	0.125119	0.125175
Pequin	0.125223	0.125138	0.125169	6539.48	0.125138	0.125215	0.125153	418.769
Sweet Chocolate	0.125188	0.125102	0.125148	6626.12	0.125102	0.125176	0.125112	0.125176
CM334	0.125192	0.125107	0.125154	6980.12	0.125107	0.125178	0.125118	0.125175
chiltepin	0.125194	0.125119	0.125163	6726.12	0.125119	0.125187	0.125128	0.125181
Apple Pimento	0.125216	0.125125	0.125164	5740.12	0.125125	0.125226	0.125134	0.125227
Bulgarian Carrot 2	0.125212	0.125127	0.125163	5735.34	0.125127	0.125221	0.125136	930.905
Bulgarian Carrot	0.125202	0.125129	0.125162	6040.12	0.125129	0.125217	0.125136	0.125238
Bulls heart 2	0.125204	0.125132	0.125165	6852.12	0.125132	0.125219	0.125138	0.125241
Buran	0.125194	0.125102	0.125146	6046.12	0.125102	0.125192	0.125112	0.125191
Dulcetta Orange	0.125209	0.125109	0.125148	6096.12	0.125109	0.125209	0.125117	0.125205
Feher Ozon Paprika	0.125207	0.125117	0.125156	4194.16	0.125117	0.125211	0.125127	1868.09
Marseilles Sweet Yellow	0.125187	0.125096	0.125142	6584.12	0.125096	0.125174	0.125107	0.125172
Piment Vegetarian	0.125188	0.125102	0.125138	0.125205	0.125102	0.125206	0.125111	6458.12
Succette de Provence	0.125201	0.125112	0.125152	5634.12	0.125112	0.125197	0.125122	0.12521
Banana Sweet	0.125192	0.125112	0.125152	6144.12	0.125112	0.125189	0.12512	0.125209
Big Red	0.125228	0.125154	0.125176	6590.12	0.125154	0.125262	0.125161	0.125307
China Giant Sweet	0.125197	0.125104	0.125147	6022.12	0.125104	0.125176	0.125113	0.125175
Chinese Ching Choo	0.125226	0.125128	0.125164	4511.82	0.125128	0.125215	0.125138	1368.43
Chocolate Beauty	0.1252	0.125128	0.12516	6484.12	0.125128	0.125207	0.125135	0.125222
Peter Pepper Red	0.125199	0.125108	0.125147	6388.12	0.125108	0.125177	0.125118	0.12518
Riot	0.125194	0.125117	0.125164	6794.12	0.125117	0.125185	0.125127	0.125188
Mams Biber	0.125205	0.125118	0.125157	3687.51	0.125118	0.125214	0.125128	2956.73
Shishito	0.125202	0.125113	0.125155	6286.12	0.125113	0.125193	0.125123	0.125193
Zunla	0.125193	0.125116	0.125162	6776.12	0.125116	0.125186	0.125125	0.12518
					K = 9
Plant ID	Group 1	Group 2	Group 3	Group 4	Group 5	Group 6	Group 7	Group 8	Group 9
155	0.111181	0.111174	6918.11	0.111148	0.111148	0.111148	0.11115	0.111159	0.11118
208	0.111183	0.111178	0.111177	0.11115	0.11115	0.11115	0.111153	0.111161	7068.11
202	0.111181	0.111176	0.111177	0.111149	0.111149	0.111149	0.111152	0.11116	7036.11
204	0.111181	0.111176	0.111177	0.111149	0.111149	0.111149	0.111152	0.111159	7028.11
124	0.111193	0.111189	0.11119	0.111166	0.111166	0.111166	0.111168	0.111175	6998.11
217	0.111192	0.111187	0.11119	0.11116	0.11116	0.11116	0.111162	0.11117	6892.11
157	0.111183	0.111177	0.111179	0.111152	0.111152	0.111152	0.111154	0.111162	7008.11
119	0.111178	0.111173	0.111174	0.111146	0.111146	0.111146	0.111149	0.111157	7080.11
103	0.111179	0.111175	0.111175	0.111147	0.111147	0.111147	0.11115	0.111158	7056.11
219	0.111178	0.111174	0.111174	0.111148	0.111148	0.111148	0.111151	0.111158	7036.11
92	0.11118	0.111174	0.111176	0.111147	0.111147	0.111147	0.11115	0.111158	7040.11
118	0.11118	0.111174	0.111175	0.111147	0.111147	0.111147	0.11115	0.111158	7088.11
88	0.111179	0.111174	0.111175	0.111147	0.111147	0.111147	0.11115	0.111157	7046.11
100	0.11118	0.111175	0.111175	0.111147	0.111147	0.111147	0.11115	0.111159	7052.11
102	0.111177	0.111172	0.111174	0.111146	0.111146	0.111146	0.111149	0.111157	7050.11
109	0.111177	0.111173	0.111175	0.111147	0.111147	0.111147	0.11115	0.111157	7034.11
104	0.111178	0.111174	0.111174	0.111146	0.111146	0.111146	0.111149	0.111157	6986.11
156	0.111179	0.111175	0.111175	0.111148	0.111148	0.111148	0.111151	0.111158	7038.11
91	0.111183	0.111183	0.111178	0.11115	0.11115	0.11115	0.111153	0.111161	7046.11
125	0.111185	0.111179	0.111177	0.11115	0.11115	0.11115	0.111153	0.111163	7066.11
126	0.111178	0.111173	0.111175	0.111148	0.111148	0.111148	0.111151	0.111158	7060.11
112	0.111189	1530.05	0.111182	0.111155	0.111155	0.111155	0.111159	0.111166	5522.17
93	0.111183	7046.11	0.111171	0.111145	0.111145	0.111145	0.111149	0.111159	0.111173
107	0.111184	7016.11	0.111171	0.111145	0.111145	0.111145	0.111149	0.111159	0.111174
187	0.111185	7002.11	0.111172	0.111145	0.111145	0.111145	0.111149	0.111159	0.111174
183	0.111186	6964.11	0.111173	0.111146	0.111146	0.111146	0.11115	0.111161	0.111175
181	0.111186	7010.11	0.111173	0.111147	0.111147	0.111147	0.111151	0.111161	0.111176
188	0.111185	6964.11	0.111172	0.111146	0.111146	0.111146	0.11115	0.11116	0.111174
106	0.111188	7034.11	0.111173	0.111146	0.111146	0.111146	0.11115	0.111161	0.111176
105	0.111185	7014.11	0.111172	0.111146	0.111146	0.111146	0.11115	0.11116	0.111174
108	0.111189	7032.11	0.111173	0.111146	0.111146	0.111146	0.11115	0.111162	0.111175
116	5113.96	0.111184	0.111178	0.111155	0.111155	0.111155	0.11116	1884.26	0.11118
117	5038.54	0.111184	0.111178	0.111155	0.111155	0.111155	0.11116	1933.68	0.11118
127	5274.19	0.111185	0.111179	0.111157	0.111157	0.111157	0.111162	1712.04	0.11118
162	4992.44	0.111184	0.111178	0.111156	0.111156	0.111156	0.111161	1967.78	0.111179
203	6145.82	0.111189	0.111185	0.111165	0.111165	0.111165	828.405	0.111179	0.111187
200	6393.46	0.111192	0.111187	0.111166	0.111166	0.111166	644.764	0.111179	0.111188
214	6476.37	0.111191	0.111186	0.111165	0.111165	0.111165	559.855	0.111178	0.111187
206	5376.08	0.111192	1700.14	0.111167	0.111167	0.111167	0.111183	0.111176	0.111186
168	7082.11	0.111179	0.111172	0.111151	0.111151	0.111151	0.111155	0.111166	0.111174
165	7086.11	0.11118	0.111172	0.11115	0.11115	0.11115	0.111154	0.111165	0.111173
121	7080.11	0.11118	0.111172	0.11115	0.11115	0.11115	0.111154	0.111166	0.111174
164	7042.11	0.111179	0.111172	0.11115	0.11115	0.11115	0.111154	0.111164	0.111173
80	7094.11	0.11118	0.111172	0.111151	0.111151	0.111151	0.111156	0.111165	0.111173
163	7080.11	0.111179	0.111171	0.111147	0.111147	0.111147	0.111151	0.111163	0.111173
81	7058.11	0.111181	0.111172	0.111152	0.111152	0.111152	0.111155	0.111165	0.111173
84	7028.11	0.111181	0.111172	0.111151	0.111151	0.111151	0.111154	0.111166	0.111174
75	7028.11	0.111181	0.111172	0.111151	0.111151	0.111151	0.111155	0.111166	0.111172
77	7054.11	0.111179	0.111171	0.111148	0.111148	0.111148	0.111152	0.111164	0.111173
120	7078.11	0.111178	0.111171	0.111148	0.111148	0.111148	0.111152	0.111164	0.111173
79	7078.11	0.11118	0.111175	0.111154	0.111154	0.111154	0.111157	0.111167	0.111174
98	7054.11	0.111179	0.111173	0.111149	0.111149	0.111149	0.111154	0.111166	0.111174
166	7002.11	0.111181	0.111173	0.11115	0.11115	0.11115	0.111154	0.111165	0.111174
76	7070.11	0.111183	0.111174	0.111155	0.111155	0.111155	0.111158	0.11117	0.111174
213	7068.11	0.111185	0.111178	0.111156	0.111156	0.111156	0.111164	0.111168	0.111178
211	7060.11	0.111181	0.111175	0.111151	0.111151	0.111151	0.111158	0.111166	0.111175
212	7042.11	0.111182	0.111176	0.111154	0.111154	0.111154	0.111161	0.111167	0.111176
180	7070.11	0.111179	0.111173	0.111156	0.111156	0.111156	0.111159	0.111167	0.111173
182	7088.11	0.111178	0.111172	0.111147	0.111147	0.111147	0.111151	0.111163	0.111173
189	7092.11	0.111178	0.111171	0.111147	0.111147	0.111147	0.111151	0.111163	0.111173
186	7074.11	0.111178	0.111172	0.111147	0.111147	0.111147	0.111151	0.111163	0.111173
184	7082.11	0.111177	0.111171	0.111148	0.111148	0.111148	0.111153	0.111164	0.111173
190	7090.11	0.111183	0.111172	0.111151	0.111151	0.111151	0.111155	0.111165	0.111173
191	7088.11	0.111178	0.111172	0.11115	0.11115	0.11115	0.111153	0.111167	0.111173
185	7080.11	0.111177	0.111172	0.111148	0.111148	0.111148	0.111152	0.111164	0.111173
179	7084.11	0.111179	0.111172	0.11115	0.11115	0.11115	0.111154	0.111165	0.111173
138	7094.11	0.111176	0.11117	0.111143	0.111143	0.111143	0.111146	0.11116	0.111172
150	7092.11	0.111176	0.11117	0.111142	0.111142	0.111142	0.111146	0.11116	0.111172
148	7094.11	0.111177	0.11117	0.111142	0.111142	0.111142	0.111146	0.11116	0.111172
151	7092.11	0.111176	0.11117	0.111143	0.111143	0.111143	0.111147	0.11116	0.111172
134	7094.11	0.111177	0.11117	0.111143	0.111143	0.111143	0.111147	0.11116	0.111172
133	7094.11	0.111176	0.11117	0.111142	0.111142	0.111142	0.111146	0.11116	0.111172
169	7092.11	0.111177	0.11117	0.111142	0.111142	0.111142	0.111146	0.11116	0.111172
174	7090.11	0.111177	0.11117	0.111142	0.111142	0.111142	0.111146	0.11116	0.111172
1	7094.11	0.111177	0.11117	0.111142	0.111142	0.111142	0.111146	0.11116	0.111172
215	7086.11	0.111176	0.11117	0.111143	0.111143	0.111143	0.111147	0.11116	0.111172
149	7094.11	0.111176	0.11117	0.111143	0.111143	0.111143	0.111147	0.11116	0.111172
143	7082.11	0.111177	0.11117	0.111143	0.111143	0.111143	0.111147	0.111161	0.111172
130	7094.11	0.111177	0.11117	0.111144	0.111144	0.111144	0.111148	0.111161	0.111172
147	7094.11	0.111176	0.11117	0.111143	0.111143	0.111143	0.111147	0.11116	0.111172
142	7094.11	0.111177	0.11117	0.111143	0.111143	0.111143	0.111147	0.11116	0.111172
152	7080.11	0.111176	0.11117	0.111143	0.111143	0.111143	0.111147	0.11116	0.111172
128	7094.11	0.111177	0.111171	0.111143	0.111143	0.111143	0.111147	0.11116	0.111175
177	7092.11	0.111177	0.11117	0.111143	0.111143	0.111143	0.111147	0.111161	0.111172
136	7094.11	0.111176	0.11117	0.111143	0.111143	0.111143	0.111147	0.11116	0.111172
137	7094.11	0.111176	0.11117	0.111143	0.111143	0.111143	0.111147	0.11116	0.111172
135	7092.11	0.111176	0.11117	0.111143	0.111143	0.111143	0.111147	0.11116	0.111172
132	7094.11	0.111177	0.11117	0.111142	0.111142	0.111142	0.111146	0.11116	0.111172
139	7086.11	0.111177	0.111171	0.111144	0.111144	0.111144	0.111147	0.111161	0.111174
216	7086.11	0.111176	0.111171	0.111145	0.111145	0.111145	0.111149	0.111162	0.111173
131	7088.11	0.111177	0.111171	0.111144	0.111144	0.111144	0.111148	0.111161	0.111172
146	7090.11	0.111176	0.11117	0.111144	0.111144	0.111144	0.111148	0.11116	0.111172
129	7086.11	0.111177	0.11117	0.111143	0.111143	0.111143	0.111147	0.11116	0.111172
141	7090.11	0.111177	0.11117	0.111144	0.111144	0.111144	0.111148	0.111161	0.111172
145	7088.11	0.111177	0.11117	0.111145	0.111145	0.111145	0.111149	0.111161	0.111172
144	7092.11	0.111176	0.11117	0.111145	0.111145	0.111145	0.111149	0.111162	0.111173
140	7084.11	0.111177	0.111172	0.111144	0.111144	0.111144	0.111148	0.111161	0.111175
173	7094.11	0.111177	0.11117	0.111142	0.111142	0.111142	0.111146	0.11116	0.111172
153	7086.11	0.111176	0.11117	0.111142	0.111142	0.111142	0.111146	0.11116	0.111172
170	7054.11	0.111177	0.11117	0.111143	0.111143	0.111143	0.111147	0.11116	0.111172
Calico	6036.11	0.11118	0.11118	0.111152	0.111152	0.111152	0.111156	0.111168	0.11118
Columbian Rainbow	5398.64	0.111184	1487.58	0.111155	0.111155	0.111155	0.111159	0.111169	0.111186
Pimento de Neyde	0.111186	0.111179	6226.11	0.111148	0.111148	0.111148	0.111151	0.111161	0.111184
Sandia	6206.11	0.111183	0.111179	0.111151	0.111151	0.111151	0.111155	0.111165	0.111179
sunrise eclipse	5243.01	0.111185	1497.22	0.111154	0.111154	0.111154	0.111158	0.111168	0.111187
California Mild	4039.31	0.111184	1782.92	0.111154	0.111154	0.111154	0.111157	0.111167	0.111187
Chili De Arbol	6450.82	0.111185	201.4	0.111156	0.111156	0.111156	0.111159	0.111168	0.111185
Filius Blue	5210.3	0.111185	611.921	0.111156	0.111156	0.111156	0.11116	0.111169	0.111186
Mayan Cobanero	3756.01	2368.21	0.111182	0.111156	0.111156	0.111156	0.111161	0.111169	0.111185
Mulato	6218.11	0.111179	0.111174	0.11115	0.11115	0.11115	0.111154	0.111165	0.111174
Pequin	6537.94	0.111191	420.278	0.111161	0.111161	0.111161	0.111166	0.111172	0.111188
Sweet Chocolate	6626.11	0.111178	0.111174	0.111148	0.111148	0.111148	0.111151	0.111164	0.111174
CM334	6980.11	0.11118	0.111174	0.11115	0.11115	0.11115	0.111153	0.111166	0.111175
chiltepin	6726.11	0.11118	0.111176	0.111154	0.111154	0.111154	0.111157	0.11117	0.111178
Apple Pimento	5740.11	0.111188	0.111193	0.111156	0.111156	0.111156	0.111159	0.11117	0.111192
Bulgarian Carrot 2	5730.58	0.111187	935.641	0.111157	0.111157	0.111157	0.11116	0.111169	0.11119
Bulgarian Carrot	6040.11	0.111183	0.111196	0.111157	0.111157	0.111157	0.11116	0.111169	0.111189
Bulls heart 2	6852.11	0.111184	0.111198	0.111159	0.111159	0.111159	0.111161	0.11117	0.11119
Buran	6046.11	0.111181	0.11118	0.111148	0.111148	0.111148	0.111151	0.111163	0.11118
Dulcetta Orange	6096.11	0.111186	0.111185	0.11115	0.11115	0.11115	0.111153	0.111164	0.111186
Feher Ozon Paprika	4189.48	0.111185	1872.74	0.111153	0.111153	0.111153	0.111157	0.111167	0.111187
Marseilles Sweet Yellow	6584.11	0.111178	0.111173	0.111146	0.111146	0.111146	0.11115	0.111162	0.111173
Piment Vegetarian	0.111184	0.111178	6458.11	0.111148	0.111148	0.111148	0.111151	0.111161	0.111185
Succette de Provence	5634.11	0.111184	0.111187	0.111151	0.111151	0.111151	0.111155	0.111166	0.111182
Banana Sweet	6144.11	0.11118	0.111186	0.111151	0.111151	0.111151	0.111154	0.111165	0.111179
Big Red	6590.11	0.111194	0.111222	0.111167	0.111167	0.111167	0.111169	0.111175	0.111206
China Giant Sweet	6022.11	0.111182	0.111174	0.111148	0.111148	0.111148	0.111152	0.111164	0.111174
Chinese Ching Choo	4506.45	0.111192	1373.77	0.111157	0.111157	0.111157	0.111161	0.11117	0.111188
Chocolate Beauty	6484.11	0.111183	0.111191	0.111157	0.111157	0.111157	0.11116	0.111169	0.111185
Peter Pepper Red	6388.11	0.111182	0.111176	0.11115	0.11115	0.11115	0.111154	0.111164	0.111174
Riot	6794.11	0.111181	0.111179	0.111153	0.111153	0.111153	0.111157	0.11117	0.111177
Mams Biber	3681.34	0.111184	2962.88	0.111153	0.111153	0.111153	0.111157	0.111167	0.111188
Shishito	6286.11	0.111184	0.111181	0.111152	0.111152	0.111152	0.111155	0.111167	0.111181
Zunla	6776.11	0.11118	0.111176	0.111153	0.111153	0.111153	0.111156	0.111169	0.111178
					K = 10
Plant ID	Group 1	Group 2	Group 3	Group 4	Group 5	Group 6	Group 7	Group 8	Group 9	Group 10
155	0.100023	0.100025	0.100013	0.100014	0.100013	0.100017	6918.1	0.100025	0.100013	0.100013
208	0.100024	0.100026	0.100014	0.100015	0.100014	0.100018	0.100024	7068.1	0.100014	0.100014
202	0.100023	0.100025	0.100014	0.100015	0.100014	0.100017	0.100024	7036.1	0.100014	0.100014
204	0.100023	0.100025	0.100014	0.100015	0.100014	0.100017	0.100024	7028.1	0.100014	0.100014
124	0.100028	0.10003	0.10002	0.100021	0.10002	0.100023	0.100029	6998.1	0.10002	0.10002
217	0.100027	0.100029	0.100018	0.100018	0.100018	0.100021	0.100029	6892.1	0.100018	0.100018
157	0.100024	0.100026	0.100015	0.100016	0.100015	0.100018	0.100024	7008.1	0.100015	0.100015
119	0.100022	0.100024	0.100013	0.100014	0.100013	0.100017	0.100023	7080.1	0.100013	0.100013
103	0.100023	0.100024	0.100013	0.100014	0.100013	0.100017	0.100023	7056.1	0.100013	0.100013
219	0.100023	0.100024	0.100013	0.100014	0.100013	0.100017	0.100023	7036.1	0.100013	0.100013
92	0.100023	0.100025	0.100013	0.100014	0.100013	0.100017	0.100023	7040.1	0.100013	0.100013
118	0.100023	0.100025	0.100013	0.100014	0.100013	0.100017	0.100023	7088.1	0.100013	0.100013
88	0.100023	0.100024	0.100013	0.100014	0.100013	0.100017	0.100023	7046.1	0.100013	0.100013
100	0.100023	0.100025	0.100013	0.100014	0.100013	0.100017	0.100023	7052.1	0.100013	0.100013
102	0.100022	0.100024	0.100013	0.100014	0.100013	0.100016	0.100023	7050.1	0.100013	0.100013
109	0.100022	0.100024	0.100013	0.100014	0.100013	0.100017	0.100023	7034.1	0.100013	0.100013
104	0.100023	0.100024	0.100013	0.100014	0.100013	0.100017	0.100023	6986.1	0.100013	0.100013
156	0.100023	0.100024	0.100013	0.100014	0.100013	0.100017	0.100023	7038.1	0.100013	0.100013
91	0.100026	0.100026	0.100014	0.100015	0.100014	0.100018	0.100024	7046.1	0.100014	0.100014
125	0.100025	0.100027	0.100014	0.100015	0.100014	0.100019	0.100024	7066.1	0.100014	0.100014
126	0.100022	0.100024	0.100013	0.100014	0.100013	0.100017	0.100023	7060.1	0.100013	0.100013
112	1530.01	0.100028	0.100016	0.100017	0.100016	0.10002	0.100026	5522.18	0.100016	0.100016
93	7046.1	0.100026	0.100012	0.100014	0.100012	0.100017	0.100022	0.100022	0.100012	0.100012
107	7016.1	0.100026	0.100012	0.100014	0.100012	0.100017	0.100022	0.100023	0.100012	0.100012
187	7002.1	0.100027	0.100012	0.100014	0.100012	0.100017	0.100022	0.100023	0.100012	0.100012
183	6964.1	0.100027	0.100013	0.100014	0.100013	0.100018	0.100022	0.100023	0.100013	0.100013
181	7010.1	0.100027	0.100013	0.100014	0.100013	0.100018	0.100022	0.100023	0.100013	0.100013
188	6964.1	0.100027	0.100013	0.100014	0.100013	0.100018	0.100022	0.100023	0.100013	0.100013
106	7034.1	0.100028	0.100013	0.100014	0.100013	0.100018	0.100022	0.100023	0.100013	0.100013
105	7014.1	0.100027	0.100013	0.100014	0.100013	0.100018	0.100022	0.100023	0.100013	0.100013
108	7032.1	0.100028	0.100013	0.100014	0.100013	0.100018	0.100022	0.100023	0.100013	0.100013
116	0.100026	5114.01	0.100016	0.100018	0.100016	1884.19	0.100024	0.100025	0.100016	0.100016
117	0.100026	5038.58	0.100016	0.100018	0.100016	1933.62	0.100024	0.100025	0.100016	0.100016
127	0.100027	5274.22	0.100016	0.100018	0.100016	1711.98	0.100025	0.100025	0.100016	0.100016
162	0.100026	4992.48	0.100016	0.100018	0.100016	1967.72	0.100024	0.100025	0.100016	0.100016
203	0.100028	6145.82	0.100019	828.377	0.100019	0.100024	0.100027	0.100028	0.100019	0.100019
200	0.100029	6393.46	0.10002	644.736	0.10002	0.100025	0.100028	0.100028	0.10002	0.10002
214	0.100029	6476.37	0.10002	559.827	0.10002	0.100024	0.100027	0.100027	0.10002	0.10002
206	0.100029	5376.1	0.10002	0.100026	0.10002	0.100024	1700.1	0.100027	0.10002	0.10002
168	0.100025	7082.1	0.100014	0.100016	0.100014	0.10002	0.100022	0.100023	0.100014	0.100014
165	0.100025	7086.1	0.100014	0.100015	0.100014	0.100019	0.100022	0.100022	0.100014	0.100014
121	0.100025	7080.1	0.100014	0.100015	0.100014	0.10002	0.100022	0.100023	0.100014	0.100014
164	0.100025	7042.1	0.100014	0.100016	0.100014	0.100019	0.100022	0.100022	0.100014	0.100014
80	0.100025	7094.1	0.100014	0.100016	0.100014	0.10002	0.100022	0.100023	0.100014	0.100014
163	0.100025	7080.1	0.100013	0.100014	0.100013	0.100019	0.100022	0.100022	0.100013	0.100013
81	0.100025	7058.1	0.100015	0.100016	0.100015	0.100019	0.100022	0.100022	0.100015	0.100015
84	0.100025	7028.1	0.100014	0.100016	0.100014	0.10002	0.100022	0.100023	0.100014	0.100014
75	0.100025	7028.1	0.100014	0.100016	0.100014	0.10002	0.100022	0.100022	0.100014	0.100014
77	0.100025	7054.1	0.100013	0.100015	0.100013	0.100019	0.100022	0.100022	0.100013	0.100013
120	0.100024	7078.1	0.100013	0.100015	0.100013	0.100019	0.100022	0.100022	0.100013	0.100013
79	0.100025	7078.1	0.100015	0.100017	0.100015	0.10002	0.100023	0.100023	0.100015	0.100015
98	0.100025	7054.1	0.100014	0.100015	0.100014	0.10002	0.100022	0.100023	0.100014	0.100014
166	0.100025	7002.1	0.100014	0.100015	0.100014	0.100019	0.100022	0.100023	0.100014	0.100014
76	0.100026	7070.1	0.100016	0.100017	0.100016	0.100021	0.100023	0.100023	0.100016	0.100016
213	0.100026	7068.1	0.100016	0.100019	0.100016	0.100021	0.100024	0.100024	0.100016	0.100016
211	0.100025	7060.1	0.100015	0.100017	0.100015	0.10002	0.100023	0.100023	0.100015	0.100015
212	0.100026	7042.1	0.100015	0.100018	0.100015	0.10002	0.100023	0.100023	0.100015	0.100015
180	0.100024	7070.1	0.100016	0.100017	0.100016	0.10002	0.100022	0.100022	0.100016	0.100016
182	0.100024	7088.1	0.100013	0.100014	0.100013	0.100019	0.100022	0.100022	0.100013	0.100013
189	0.100024	7092.1	0.100013	0.100014	0.100013	0.100019	0.100022	0.100022	0.100013	0.100013
186	0.100024	7074.1	0.100013	0.100014	0.100013	0.100019	0.100022	0.100022	0.100013	0.100013
184	0.100024	7082.1	0.100013	0.100015	0.100013	0.100019	0.100022	0.100022	0.100013	0.100013
190	0.100026	7090.1	0.100014	0.100016	0.100014	0.10002	0.100022	0.100022	0.100014	0.100014
191	0.100024	7088.1	0.100014	0.100015	0.100014	0.10002	0.100022	0.100022	0.100014	0.100014
185	0.100024	7080.1	0.100013	0.100015	0.100013	0.100019	0.100022	0.100022	0.100013	0.100013
179	0.100025	7084.1	0.100014	0.100015	0.100014	0.100019	0.100022	0.100023	0.100014	0.100014
138	0.100024	7094.1	0.100011	0.100013	0.100011	0.100018	0.100021	0.100022	0.100011	0.100011
150	0.100024	7092.1	0.100011	0.100013	0.100011	0.100018	0.100021	0.100022	0.100011	0.100011
148	0.100024	7094.1	0.100011	0.100013	0.100011	0.100018	0.100021	0.100022	0.100011	0.100011
151	0.100024	7092.1	0.100011	0.100013	0.100011	0.100018	0.100021	0.100022	0.100011	0.100011
134	0.100024	7094.1	0.100011	0.100013	0.100011	0.100018	0.100021	0.100022	0.100011	0.100011
133	0.100024	7094.1	0.100011	0.100013	0.100011	0.100018	0.100021	0.100022	0.100011	0.100011
169	0.100024	7092.1	0.100011	0.100013	0.100011	0.100018	0.100021	0.100022	0.100011	0.100011
174	0.100024	7090.1	0.100011	0.100013	0.100011	0.100018	0.100021	0.100022	0.100011	0.100011
1	0.100024	7094.1	0.100011	0.100013	0.100011	0.100018	0.100021	0.100022	0.100011	0.100011
215	0.100024	7086.1	0.100012	0.100013	0.100012	0.100018	0.100021	0.100022	0.100012	0.100012
149	0.100024	7094.1	0.100012	0.100013	0.100012	0.100018	0.100021	0.100022	0.100012	0.100012
143	0.100024	7082.1	0.100012	0.100013	0.100012	0.100018	0.100021	0.100022	0.100012	0.100012
130	0.100024	7094.1	0.100012	0.100013	0.100012	0.100018	0.100021	0.100022	0.100012	0.100012
147	0.100024	7094.1	0.100011	0.100013	0.100011	0.100018	0.100021	0.100022	0.100011	0.100011
142	0.100024	7094.1	0.100011	0.100013	0.100011	0.100018	0.100021	0.100022	0.100011	0.100011
152	0.100024	7080.1	0.100012	0.100013	0.100012	0.100018	0.100021	0.100022	0.100012	0.100012
128	0.100024	7094.1	0.100012	0.100013	0.100012	0.100018	0.100022	0.100023	0.100012	0.100012
177	0.100024	7092.1	0.100012	0.100013	0.100012	0.100018	0.100021	0.100022	0.100012	0.100012
136	0.100024	7094.1	0.100012	0.100013	0.100012	0.100018	0.100021	0.100022	0.100012	0.100012
137	0.100024	7094.1	0.100011	0.100013	0.100011	0.100018	0.100021	0.100022	0.100011	0.100011
135	0.100024	7092.1	0.100011	0.100013	0.100011	0.100018	0.100021	0.100022	0.100011	0.100011
132	0.100024	7094.1	0.100011	0.100013	0.100011	0.100018	0.100021	0.100022	0.100011	0.100011
139	0.100024	7086.1	0.100012	0.100013	0.100012	0.100018	0.100022	0.100023	0.100012	0.100012
216	0.100024	7086.1	0.100012	0.100014	0.100012	0.100018	0.100022	0.100022	0.100012	0.100012
131	0.100024	7088.1	0.100012	0.100013	0.100012	0.100018	0.100022	0.100022	0.100012	0.100012
146	0.100024	7090.1	0.100012	0.100013	0.100012	0.100018	0.100021	0.100022	0.100012	0.100012
129	0.100024	7086.1	0.100012	0.100013	0.100012	0.100018	0.100021	0.100022	0.100012	0.100012
141	0.100024	7090.1	0.100012	0.100013	0.100012	0.100018	0.100021	0.100022	0.100012	0.100012
145	0.100024	7088.1	0.100012	0.100014	0.100012	0.100018	0.100021	0.100022	0.100012	0.100012
144	0.100024	7092.1	0.100012	0.100014	0.100012	0.100018	0.100021	0.100022	0.100012	0.100012
140	0.100024	7084.1	0.100012	0.100013	0.100012	0.100018	0.100022	0.100023	0.100012	0.100012
173	0.100024	7094.1	0.100011	0.100013	0.100011	0.100018	0.100021	0.100022	0.100011	0.100011
153	0.100024	7086.1	0.100011	0.100013	0.100011	0.100018	0.100021	0.100022	0.100011	0.100011
170	0.100024	7054.1	0.100011	0.100013	0.100011	0.100018	0.100021	0.100022	0.100011	0.100011
Calico	0.100025	6036.1	0.100015	0.100016	0.100015	0.10002	0.100025	0.100025	0.100015	0.100015
Columbian Rainbow	0.100026	5398.65	0.100016	0.100017	0.100016	0.100021	1487.55	0.100027	0.100016	0.100016
Pimento de Neyde	0.100025	0.100027	0.100013	0.100014	0.100013	0.100018	6226.1	0.100026	0.100013	0.100013
Sandia	0.100026	6206.1	0.100014	0.100016	0.100014	0.100019	0.100024	0.100024	0.100014	0.100014
sunrise eclipse	0.100027	5243.02	0.100015	0.100017	0.100015	0.10002	1497.18	0.100027	0.100015	0.100015
California Mild	0.100026	4039.32	0.100016	0.100017	0.100016	0.10002	1782.88	0.100027	0.100016	0.100016
Chili De Arbol	0.100027	6450.85	0.100016	0.100017	0.100016	0.100021	201.347	0.100027	0.100016	0.100016
Filius Blue	0.100027	5210.32	0.100016	0.100018	0.100016	0.100021	611.875	0.100027	0.100016	0.100016
Mayan Cobanero	2368.19	3756.01	0.100016	0.100018	0.100016	0.100021	0.100026	0.100027	0.100016	0.100016
Mulato	0.100024	6218.1	0.100014	0.100015	0.100014	0.10002	0.100023	0.100023	0.100014	0.100014
Pequin	0.100029	6537.97	0.100018	0.10002	0.100018	0.100022	420.226	0.100028	0.100018	0.100018
Sweet Chocolate	0.100024	6626.1	0.100013	0.100014	0.100013	0.100019	0.100023	0.100023	0.100013	0.100013
CM334	0.100025	6980.1	0.100014	0.100015	0.100014	0.10002	0.100023	0.100023	0.100014	0.100014
chiltepin	0.100025	6726.1	0.100015	0.100017	0.100015	0.100021	0.100023	0.100024	0.100015	0.100015
Apple Pimento	0.100028	5740.1	0.100016	0.100017	0.100016	0.100021	0.100029	0.100029	0.100016	0.100016
Bulgarian Carrot 2	0.100027	5730.6	0.100017	0.100018	0.100017	0.100021	935.598	0.100029	0.100017	0.100017
Bulgarian Carrot	0.100026	6040.1	0.100017	0.100018	0.100017	0.100021	0.100031	0.100028	0.100017	0.100017
Bulls heart 2	0.100026	6852.1	0.100017	0.100018	0.100017	0.100021	0.100031	0.100028	0.100017	0.100017
Buran	0.100025	6046.1	0.100013	0.100014	0.100013	0.100019	0.100025	0.100025	0.100013	0.100013
Dulcetta Orange	0.100027	6096.1	0.100014	0.100015	0.100014	0.100019	0.100027	0.100027	0.100014	0.100014
Feher Ozon Paprika	0.100027	4189.49	0.100015	0.100017	0.100015	0.10002	1872.71	0.100027	0.100015	0.100015
Marseilles Sweet Yellow	0.100024	6584.1	0.100012	0.100014	0.100012	0.100018	0.100022	0.100022	0.100012	0.100012
Piment Vegetarian	0.100024	0.100026	0.100013	0.100014	0.100013	0.100018	6458.1	0.100027	0.100013	0.100013
Succette de Provence	0.100026	5634.1	0.100015	0.100016	0.100015	0.10002	0.100027	0.100026	0.100015	0.100015
Banana Sweet	0.100025	6144.1	0.100015	0.100016	0.100015	0.10002	0.100027	0.100024	0.100015	0.100015
Big Red	0.10003	6590.1	0.10002	0.100021	0.10002	0.100023	0.10004	0.100034	0.10002	0.10002
China Giant Sweet	0.100025	6022.1	0.100013	0.100015	0.100013	0.100019	0.100023	0.100023	0.100013	0.100013
Chinese Ching Choo	0.100029	4506.47	0.100017	0.100018	0.100017	0.100021	1373.73	0.100028	0.100017	0.100017
Chocolate Beauty	0.100026	6484.1	0.100017	0.100018	0.100017	0.100021	0.100029	0.100027	0.100017	0.100017
Peter Pepper Red	0.100026	6388.1	0.100014	0.100015	0.100014	0.100019	0.100023	0.100023	0.100014	0.100014
Riot	0.100025	6794.1	0.100015	0.100016	0.100015	0.100021	0.100024	0.100024	0.100015	0.100015
Mams Biber	0.100026	3681.35	0.100015	0.100017	0.100015	0.10002	2962.85	0.100028	0.100015	0.100015
Shishito	0.100026	6286.1	0.100015	0.100016	0.100015	0.10002	0.100025	0.100025	0.100015	0.100015
Zunla	0.100025	6776.1	0.100015	0.100016	0.100015	0.100021	0.100023	0.100024	0.100015	0.100015
